# Supplementary material for: (E)-1-Methyl-4-[2-(1-naphth­yl)vin­yl]pyridinium 4-chloro­benzene­sulfonate
Source: Acta Crystallogr Sect E Struct Rep Online. 2009 Nov 18;65(Pt 12):o3115–6. doi: 10.1107/S1600536809047734 (PMC2971983; doi:10.1107/S1600536809047734)
Supplement: Supplementary file 2 [file e-65-o3115-Isup2.hkl]

# 
# h,k,l, Fc-squared, Fo-squared, sigma(Fo-squared) and status flag 
# 
data_I
_shelx_title ' k7cnm in Pna2(1) (100K)' 
_shelx_refln_list_code          4 
_shelx_F_calc_maximum      178.06 
_exptl_crystal_F_000       912.00 
_reflns_d_resolution_high  0.7108 
 
loop_ 
 _symmetry_equiv_pos_as_xyz 
 'x, y, z' 
 '-x, -y, z+1/2' 
 'x+1/2, -y+1/2, z' 
 '-x+1/2, y+1/2, z+1/2' 
 
_cell_length_a    12.3379 
_cell_length_b    21.8466 
_cell_length_c     7.5032 
_cell_angle_alpha  90.000 
_cell_angle_beta   90.000 
_cell_angle_gamma  90.000 
 
_shelx_F_squared_multiplier     1.000 
 
loop_ 
 _refln_index_h 
 _refln_index_k 
 _refln_index_l 
 _refln_F_squared_calc 
 _refln_F_squared_meas 
 _refln_F_squared_sigma 
 _refln_observed_status 
   2   0 -10       39.94        8.51     24.33 o 
   4   0 -10      277.05      260.80     44.85 o 
   2   1 -10       58.97       54.05     20.98 o 
   3   1 -10       17.29       -3.12     16.20 o 
   4   1 -10       54.77       52.19     20.64 o 
   5   1 -10       30.70       53.85     22.12 o 
   2   2 -10       29.85       29.47     30.87 o 
   3   2 -10       31.41       37.77     22.70 o 
   4   2 -10       48.92       45.37     20.18 o 
   5   2 -10       37.60       26.73     28.56 o 
   2   3 -10      114.43       67.71     29.88 o 
   3   3 -10        5.80       16.86     18.08 o 
   4   3 -10       41.95       56.78     24.64 o 
   5   3 -10      135.54      226.41     30.96 o 
   1   4 -10       96.49      110.10     32.87 o 
   2   4 -10       38.95       68.10     30.53 o 
   3   4 -10       62.24       65.69     21.72 o 
   4   4 -10      365.80      453.40     49.50 o 
   5   4 -10      178.37      247.02     32.43 o 
   1   5 -10       71.60      110.94     34.53 o 
   2   5 -10       21.92       19.20     25.05 o 
   3   5 -10       30.93       28.05     19.59 o 
   4   5 -10        9.33       21.87     19.64 o 
   1   6 -10       43.34       51.91     29.16 o 
   2   6 -10      158.70      212.50     43.46 o 
   3   6 -10       20.76       10.93     17.59 o 
   4   6 -10      317.21      409.40     37.27 o 
   1   7 -10       69.85       75.38     33.48 o 
   2   7 -10       30.12       63.83     32.70 o 
   3   7 -10       70.54       68.37     22.60 o 
   1   8 -10       48.82       37.98     28.84 o 
   2   8 -10       31.28       12.82     26.54 o 
   3   8 -10      301.21      315.39     51.24 o 
   1   9 -10       40.23       49.78     30.98 o 
   2   9 -10       65.48       57.01     32.07 o 
   2   0  -9      196.43      273.55     38.60 o 
   4   0  -9       30.29       25.21     23.09 o 
   6   0  -9      543.12      592.14     59.11 o 
   8   0  -9      291.82      336.18     50.12 o 
   0   1  -9       59.34       67.31     23.93 o 
   1   1  -9      103.05       73.39     18.40 o 
   2   1  -9      203.37      245.82     26.09 o 
   3   1  -9       57.88       45.20     35.08 o 
   4   1  -9      394.27      463.44     43.88 o 
   5   1  -9       21.92       40.78     17.48 o 
   6   1  -9      103.05      113.62     24.16 o 
   7   1  -9        7.20       24.18     18.96 o 
   8   1  -9       78.23       34.79     35.38 o 
   9   1  -9       62.82       93.44     25.43 o 
   1   2  -9        4.33        6.45     13.50 o 
   2   2  -9       78.85       67.24     18.80 o 
   3   2  -9       12.96       16.52     15.35 o 
   4   2  -9       97.41      146.85     24.49 o 
   5   2  -9      103.12      113.38     23.31 o 
   6   2  -9       56.11       68.60     25.53 o 
   7   2  -9      105.58      105.31     25.18 o 
   8   2  -9       55.00       83.29     23.51 o 
   9   2  -9       91.28       98.34     25.96 o 
   0   3  -9      503.46      496.28     47.98 o 
   1   3  -9        5.37       -3.19     12.88 o 
   2   3  -9       17.21       12.24     15.12 o 
   3   3  -9      116.55      117.41     21.98 o 
   4   3  -9       71.47       61.50     20.29 o 
   5   3  -9       99.22      124.94     24.35 o 
   6   3  -9      233.88      304.45     33.04 o 
   7   3  -9       32.66       45.48     20.59 o 
   8   3  -9        5.22       15.87     19.00 o 
   1   4  -9       26.35       33.05     15.81 o 
   2   4  -9       75.84       42.55     17.33 o 
   3   4  -9       23.57       50.14     17.99 o 
   4   4  -9       60.30       44.16     18.89 o 
   5   4  -9      104.66      154.11     26.18 o 
   6   4  -9        2.39       -3.18     16.33 o 
   7   4  -9      196.04      214.85     34.35 o 
   8   4  -9       87.57       96.97     34.12 o 
   0   5  -9      749.46      786.16     60.58 o 
   1   5  -9       86.64       74.69     27.88 o 
   2   5  -9      445.78      449.26     38.34 o 
   3   5  -9      228.16      191.57     25.78 o 
   4   5  -9      117.26       90.78     39.76 o 
   5   5  -9       44.04       37.39     19.28 o 
   6   5  -9      186.34       98.46     24.08 o 
   7   5  -9       20.26        2.77     17.74 o 
   8   5  -9        1.78       13.72     19.03 o 
   1   6  -9      117.69      125.16     32.41 o 
   2   6  -9       86.94      111.92     21.41 o 
   3   6  -9       44.93       28.61     17.10 o 
   4   6  -9      453.72      478.86     51.91 o 
   5   6  -9       38.07       35.47     18.15 o 
   6   6  -9       67.44       56.87     26.90 o 
   7   6  -9       47.08       17.36     18.12 o 
   8   6  -9        5.10      -10.12     17.28 o 
   0   7  -9      114.77      150.04     33.16 o 
   1   7  -9      122.30      118.74     32.99 o 
   2   7  -9       22.13       28.16     15.79 o 
   3   7  -9      148.54      153.79     24.77 o 
   4   7  -9       12.38       21.26     17.43 o 
   5   7  -9       14.14       -3.92     15.75 o 
   6   7  -9      407.86      474.52     39.19 o 
   7   7  -9       39.20       38.59     26.93 o 
   8   7  -9        5.20        0.03     18.31 o 
   1   8  -9       37.67       36.38     27.19 o 
   2   8  -9      179.47      144.03     36.91 o 
   3   8  -9        6.33       -1.55     15.84 o 
   4   8  -9       77.52      109.24     23.43 o 
   5   8  -9        9.60       20.00     16.94 o 
   6   8  -9       64.13       77.31     42.00 o 
   7   8  -9      145.12      204.68     49.84 o 
   0   9  -9       17.83       26.89     23.39 o 
   1   9  -9      360.74      461.23     36.06 o 
   2   9  -9       72.24      111.83     33.66 o 
   3   9  -9      328.91      364.07     50.75 o 
   4   9  -9       21.65       26.46     28.93 o 
   5   9  -9       62.13       74.81     32.66 o 
   6   9  -9       26.46       83.64     34.82 o 
   7   9  -9       76.30       31.05     30.74 o 
   1  10  -9       64.72       42.39     19.24 o 
   2  10  -9      170.56      282.58     46.21 o 
   3  10  -9      143.39      105.35     36.39 o 
   4  10  -9       35.18       56.81     31.84 o 
   5  10  -9      292.45      316.31     51.15 o 
   6  10  -9       24.94       45.96     29.88 o 
   7  10  -9       74.47      124.47     43.10 o 
   0  11  -9       59.62       63.29     31.03 o 
   1  11  -9       99.45      145.10     26.14 o 
   2  11  -9      137.15      155.76     37.85 o 
   3  11  -9       37.33        4.73     26.41 o 
   4  11  -9      191.76      147.61     41.17 o 
   5  11  -9      205.38      150.11     43.81 o 
   6  11  -9       23.05       20.43     29.92 o 
   1  12  -9      107.47      120.38     25.38 o 
   2  12  -9      162.10      148.06     40.58 o 
   3  12  -9       50.77       48.03     30.85 o 
   4  12  -9       40.78       87.13     35.34 o 
   5  12  -9        3.34       16.36     27.67 o 
   6  12  -9        4.33      -23.60     25.69 o 
   0  13  -9       98.69       94.34     32.72 o 
   1  13  -9      115.00      119.20     25.74 o 
   2  13  -9      241.31      335.34     52.07 o 
   3  13  -9       38.56       26.92     29.98 o 
   4  13  -9        4.00       25.83     30.84 o 
   5  13  -9        2.34       -3.94     30.45 o 
   1  14  -9      149.21      144.91     27.18 o 
   2  14  -9        6.72      -16.18     25.02 o 
   3  14  -9       25.22      101.01     37.70 o 
   4  14  -9       74.25       91.76     38.23 o 
   0  15  -9       30.54       32.38     28.77 o 
   1  15  -9       26.33       40.48     21.09 o 
   2  15  -9       75.36       48.26     31.01 o 
   3  15  -9      141.96       67.20     36.21 o 
   0   0  -8     1215.72     1130.89     65.13 o 
   2   0  -8       86.49       56.09     24.65 o 
   4   0  -8      180.11      160.52     32.04 o 
   6   0  -8       50.25       37.11     25.29 o 
   8   0  -8      491.94      551.51     55.72 o 
  10   0  -8       54.17       48.01     30.20 o 
   1   1  -8       19.05       24.53      9.72 o 
   2   1  -8      344.74      345.12     28.11 o 
   3   1  -8       64.72       49.05     16.16 o 
   4   1  -8      184.75      213.86     24.67 o 
   5   1  -8       51.78       70.91     18.46 o 
   6   1  -8      160.17      174.38     28.97 o 
   7   1  -8       75.86      108.88     21.91 o 
   8   1  -8      398.11      351.94     33.46 o 
   9   1  -8       93.02      103.35     23.03 o 
  10   1  -8       94.96       46.90     21.59 o 
  11   1  -8       73.02       59.94     22.17 o 
   0   2  -8      712.45      704.57     36.27 o 
   1   2  -8      388.98      385.15     23.05 o 
   2   2  -8      172.40      175.64     21.94 o 
   3   2  -8      132.04       90.80     18.52 o 
   4   2  -8      313.46      326.98     36.80 o 
   5   2  -8      138.20      123.45     22.00 o 
   6   2  -8      329.74      358.68     32.06 o 
   7   2  -8       32.19       36.49     17.52 o 
   8   2  -8       11.82       10.78     16.34 o 
   9   2  -8       18.01      -18.29     15.47 o 
  10   2  -8      205.74      250.67     31.65 o 
  11   2  -8       11.34       22.00     18.70 o 
   1   3  -8       75.59       87.39     14.59 o 
   2   3  -8       98.93      127.71     21.92 o 
   3   3  -8       73.32       83.92     18.61 o 
   4   3  -8      133.35      124.48     21.44 o 
   5   3  -8      104.26       97.57     20.64 o 
   6   3  -8       23.85       13.98     15.16 o 
   7   3  -8      301.92      311.65     31.98 o 
   8   3  -8      105.55      117.29     23.03 o 
   9   3  -8      168.37      169.01     27.44 o 
  10   3  -8       36.54       32.21     19.15 o 
  11   3  -8      111.74      124.06     25.92 o 
   0   4  -8       12.19        8.24     17.71 o 
   1   4  -8      227.11      223.09     25.93 o 
   2   4  -8      274.80      294.34     26.87 o 
   3   4  -8      222.99      262.51     26.22 o 
   4   4  -8        1.21        5.03     13.44 o 
   5   4  -8      236.66      247.81     32.42 o 
   6   4  -8      376.28      359.96     32.44 o 
   7   4  -8        8.23       38.92     17.85 o 
   8   4  -8       70.55       93.16     22.06 o 
   9   4  -8       43.91       36.38     18.94 o 
  10   4  -8       31.59        2.71     17.22 o 
  11   4  -8        2.03        4.16     17.03 o 
   1   5  -8      132.01      161.92     22.37 o 
   2   5  -8      292.21      305.60     27.14 o 
   3   5  -8       52.26       42.66     16.30 o 
   4   5  -8      314.36      285.40     27.73 o 
   5   5  -8      139.58      152.35     23.50 o 
   6   5  -8      233.60      230.77     28.19 o 
   7   5  -8      134.97      172.99     25.97 o 
   8   5  -8       74.90       67.11     21.86 o 
   9   5  -8       46.07       40.91     19.80 o 
  10   5  -8      110.95      117.09     26.41 o 
   0   6  -8      951.33     1001.26     43.69 o 
   1   6  -8        6.97       -5.65     10.02 o 
   2   6  -8      408.92      421.67     24.81 o 
   3   6  -8      231.61      246.62     25.61 o 
   4   6  -8      125.08      115.89     21.01 o 
   5   6  -8       91.10       63.04     30.01 o 
   6   6  -8      258.50      298.93     30.69 o 
   7   6  -8       20.61       17.51     16.12 o 
   8   6  -8       95.15       80.45     22.49 o 
   9   6  -8       68.13       90.18     22.76 o 
  10   6  -8      118.39      127.25     26.63 o 
   1   7  -8       66.55       60.03     13.95 o 
   2   7  -8      603.68      653.20     30.07 o 
   3   7  -8       85.23      104.56     19.78 o 
   4   7  -8       61.16       83.25     18.63 o 
   5   7  -8      156.76      135.69     22.88 o 
   6   7  -8       46.78       23.83     16.46 o 
   7   7  -8       44.84       46.91     18.78 o 
   8   7  -8      242.39      270.66     32.98 o 
   9   7  -8       76.53       63.56     23.81 o 
  10   7  -8      129.90      201.14     30.90 o 
   0   8  -8       77.70       65.73     25.81 o 
   1   8  -8      386.92      452.30     32.86 o 
   2   8  -8      348.88      354.94     23.95 o 
   3   8  -8      631.14      586.11     37.17 o 
   4   8  -8      427.19      342.08     30.89 o 
   5   8  -8      433.96      397.53     43.82 o 
   6   8  -8       93.65       78.61     20.83 o 
   7   8  -8      110.74       89.41     27.20 o 
   8   8  -8        0.75       20.22     17.79 o 
   9   8  -8       66.24       51.80     20.78 o 
  10   8  -8       54.37       62.75     33.49 o 
   1   9  -8       43.77       71.18     18.18 o 
   2   9  -8       23.44       30.75     16.65 o 
   3   9  -8       86.96      100.00     32.51 o 
   4   9  -8       29.04       14.77     24.62 o 
   5   9  -8      240.00      314.72     46.73 o 
   6   9  -8      213.80      206.59     41.59 o 
   7   9  -8       13.41       52.04     29.98 o 
   8   9  -8      174.38      156.15     40.26 o 
   9   9  -8       42.77       22.52     28.16 o 
  10   9  -8       25.03        9.81     28.10 o 
   0  10  -8      227.85      196.64     35.25 o 
   1  10  -8      262.15      227.85     26.12 o 
   2  10  -8      170.83      175.01     24.23 o 
   3  10  -8      170.35      194.68     38.66 o 
   4  10  -8       26.54       51.24     28.22 o 
   5  10  -8      118.97      196.53     40.86 o 
   6  10  -8       14.39        6.51     25.33 o 
   7  10  -8      160.84      187.44     41.41 o 
   8  10  -8       12.99       44.57     28.79 o 
   9  10  -8      104.57       93.08     37.05 o 
   1  11  -8      169.61      167.23     29.55 o 
   2  11  -8        5.91       15.52     15.06 o 
   3  11  -8       14.15       20.36     25.46 o 
   4  11  -8      434.92      519.22     57.23 o 
   5  11  -8       41.34       75.58     33.28 o 
   6  11  -8      284.09      226.39     45.94 o 
   7  11  -8       77.45       71.03     31.52 o 
   8  11  -8      205.86      256.75     47.92 o 
   9  11  -8       42.40       34.01     32.19 o 
   0  12  -8      220.52      267.85     41.70 o 
   1  12  -8       59.23       70.20     19.56 o 
   2  12  -8      105.45      109.92     22.52 o 
   3  12  -8      139.22      156.65     37.62 o 
   4  12  -8      406.38      360.75     50.40 o 
   5  12  -8        2.79       -8.30     21.99 o 
   6  12  -8      186.90      181.09     41.23 o 
   7  12  -8       36.46       40.62     30.33 o 
   8  12  -8       31.15       34.42     31.54 o 
   9  12  -8       36.20       37.92     29.64 o 
   1  13  -8       55.70       82.78     21.15 o 
   2  13  -8      154.38      161.09     29.27 o 
   3  13  -8       68.58       33.30     28.42 o 
   4  13  -8      121.85      117.25     34.77 o 
   5  13  -8      113.05      165.44     42.01 o 
   6  13  -8        2.24       34.63     29.92 o 
   7  13  -8      125.56      139.94     40.71 o 
   8  13  -8       93.58       63.60     30.59 o 
   0  14  -8       44.87       47.22     26.98 o 
   1  14  -8      307.07      294.62     44.97 o 
   2  14  -8      171.48      199.40     28.23 o 
   3  14  -8      283.88      298.28     72.01 o 
   4  14  -8       22.19       36.58     29.72 o 
   5  14  -8       71.22       78.92     33.77 o 
   6  14  -8       60.71       67.58     33.22 o 
   7  14  -8       17.31       35.39     30.58 o 
   8  14  -8        1.64      -16.49     25.91 o 
   1  15  -8       61.77       51.58     20.11 o 
   2  15  -8       38.02       41.12     19.64 o 
   3  15  -8       36.47       15.88     20.41 o 
   4  15  -8       54.76       38.14     28.91 o 
   5  15  -8      139.84       91.62     36.31 o 
   6  15  -8       21.57       21.54     30.43 o 
   7  15  -8      147.08      223.08     47.91 o 
   0  16  -8       13.33       23.12     25.43 o 
   1  16  -8      131.06      105.64     29.52 o 
   2  16  -8       29.42       15.23     18.20 o 
   3  16  -8       56.55       67.43     49.34 o 
   4  16  -8        6.13      -27.61     23.10 o 
   5  16  -8       32.60       21.96     30.15 o 
   6  16  -8        3.47      -42.73     22.84 o 
   1  17  -8      195.57      240.38     40.42 o 
   2  17  -8      105.51       53.55     21.68 o 
   3  17  -8       22.17        6.26     18.47 o 
   4  17  -8        2.01       13.35     27.46 o 
   5  17  -8       64.40       73.80     36.72 o 
   6  17  -8       63.99      107.81     40.08 o 
   0  18  -8      145.44      189.62     43.43 o 
   1  18  -8       20.54        5.86     19.12 o 
   2  18  -8       98.27       94.37     25.75 o 
   3  18  -8       68.35       86.31     24.60 o 
   4  18  -8      160.63      156.51     43.38 o 
   1  19  -8       89.36      178.76     31.46 o 
   2  19  -8       74.95      116.23     27.35 o 
   3  19  -8        0.49      -12.32     17.52 o 
   0  20  -8        6.45      -27.21     25.49 o 
   2   0  -7       70.34       68.51     14.60 o 
   4   0  -7      621.51      560.91     47.73 o 
   6   0  -7      417.70      470.89     46.18 o 
   8   0  -7       20.40       26.01     20.97 o 
  10   0  -7      705.51      714.04     61.36 o 
  12   0  -7      138.37      134.19     35.33 o 
   0   1  -7      817.52      823.93     36.08 o 
   1   1  -7       52.56       59.46     12.22 o 
   2   1  -7        6.54        4.54      7.58 o 
   3   1  -7       61.77       41.75     18.19 o 
   4   1  -7      452.89      452.04     30.11 o 
   5   1  -7       30.10       39.73     36.85 o 
   6   1  -7      333.55      343.24     28.96 o 
   7   1  -7       91.52      137.53     22.05 o 
   8   1  -7       91.42      100.22     20.89 o 
   9   1  -7      328.71      364.24     40.11 o 
  10   1  -7       55.16       58.24     20.29 o 
  11   1  -7       53.33       36.59     28.49 o 
  12   1  -7      163.43      107.55     23.88 o 
   1   2  -7      150.70      139.03     12.38 o 
   2   2  -7      128.77      124.80     14.10 o 
   3   2  -7      301.93      290.44     25.04 o 
   4   2  -7      333.46      317.06     37.60 o 
   5   2  -7      537.46      571.08     34.61 o 
   6   2  -7      282.59      255.72     26.08 o 
   7   2  -7      184.84      207.99     24.96 o 
   8   2  -7      216.10      271.16     28.49 o 
   9   2  -7      141.06      162.10     26.91 o 
  10   2  -7      124.93      146.90     24.36 o 
  11   2  -7      258.34      338.45     32.16 o 
  12   2  -7      226.64      243.36     25.44 o 
   0   3  -7      267.58      253.60     21.61 o 
   1   3  -7      911.65      885.13     26.91 o 
   2   3  -7      323.44      318.92     19.90 o 
   3   3  -7      500.43      426.13     29.49 o 
   4   3  -7      429.65      435.08     30.42 o 
   5   3  -7      145.70      149.72     21.04 o 
   6   3  -7      330.95      296.22     27.72 o 
   7   3  -7       81.94       93.27     19.75 o 
   8   3  -7       97.25       81.28     23.56 o 
   9   3  -7       18.46       33.76     13.70 o 
  10   3  -7      200.47      213.43     22.64 o 
  11   3  -7       15.46       23.95     12.14 o 
  12   3  -7      255.71      309.06     23.62 o 
   1   4  -7        0.89        1.66      7.66 o 
   2   4  -7      263.90      267.08     23.38 o 
   3   4  -7      299.94      287.60     51.36 o 
   4   4  -7      193.43      222.44     23.33 o 
   5   4  -7      210.00      295.57     61.72 o 
   6   4  -7       27.57       12.06     12.75 o 
   7   4  -7       17.87       28.77     15.97 o 
   8   4  -7      454.08      457.68     34.95 o 
   9   4  -7      248.74      285.68     33.19 o 
  10   4  -7       79.86       63.85     14.01 o 
  11   4  -7      248.95      304.34     22.84 o 
  12   4  -7       38.03       34.96     13.88 o 
   0   5  -7       88.69       78.09     15.29 o 
   1   5  -7       69.78       54.77      9.98 o 
   2   5  -7      329.41      303.71     19.95 o 
   3   5  -7       59.58       37.07     11.33 o 
   4   5  -7      286.49      345.21     77.67 o 
   5   5  -7      136.43      104.76     19.17 o 
   6   5  -7      121.58       61.14     18.09 o 
   7   5  -7      110.93      122.45     26.59 o 
   8   5  -7       54.50       52.62     20.89 o 
   9   5  -7       13.31       19.24     11.12 o 
  10   5  -7      252.80      222.79     36.49 o 
  11   5  -7       74.88       87.54     25.64 o 
  12   5  -7       76.78       73.02     15.41 o 
   1   6  -7       48.50       46.46      9.63 o 
   2   6  -7      189.57      183.24     36.41 o 
   3   6  -7      272.22      272.93     19.38 o 
   4   6  -7       97.73      129.02     30.54 o 
   5   6  -7      241.45      289.28     27.20 o 
   6   6  -7      118.08      120.01     21.33 o 
   7   6  -7       24.95       54.80     17.38 o 
   8   6  -7      160.04      222.56     26.82 o 
   9   6  -7       40.34       17.71     11.56 o 
  10   6  -7      267.17      331.80     22.71 o 
  11   6  -7       34.18       41.91     13.72 o 
  12   6  -7        5.81        9.31     12.59 o 
   0   7  -7       72.07       73.84     15.09 o 
   1   7  -7      154.57      122.23     14.77 o 
   2   7  -7     1281.63     1229.51     39.79 o 
   3   7  -7      362.07      322.17     21.28 o 
   4   7  -7      702.38      679.26     37.57 o 
   5   7  -7      229.15      211.47     24.08 o 
   6   7  -7       75.06       89.02     21.72 o 
   7   7  -7      133.86       81.10     19.86 o 
   8   7  -7       12.04       22.94     13.18 o 
   9   7  -7       31.85       19.40     11.77 o 
  10   7  -7       41.34       60.65     17.21 o 
  11   7  -7       27.79       36.61     13.42 o 
  12   7  -7      266.65      332.87     29.31 o 
   1   8  -7      116.09       99.23     16.28 o 
   2   8  -7      490.24      532.05     26.06 o 
   3   8  -7      502.78      522.73     26.36 o 
   4   8  -7       18.83       24.44     13.86 o 
   5   8  -7      543.44      549.82     35.66 o 
   6   8  -7      316.70      314.12     28.73 o 
   7   8  -7      125.43      123.91     22.07 o 
   8   8  -7      680.73      692.86     33.58 o 
   9   8  -7       30.39       25.43     12.68 o 
  10   8  -7      107.07       68.56     14.72 o 
  11   8  -7       59.89       71.51     17.92 o 
  12   8  -7       16.66       51.91     19.34 o 
   0   9  -7      149.45      126.13     28.79 o 
   1   9  -7      306.70      360.31     28.23 o 
   2   9  -7        4.88       17.53     13.53 o 
   3   9  -7      458.14      429.58     30.35 o 
   4   9  -7       60.49       51.61     16.34 o 
   5   9  -7      238.14      240.41     26.33 o 
   6   9  -7      700.92      699.53     40.05 o 
   7   9  -7      416.73      434.45     83.67 o 
   8   9  -7        5.68        2.42     14.49 o 
   9   9  -7       80.24       85.73     18.51 o 
  10   9  -7      109.48      143.66     20.97 o 
  11   9  -7       38.30       55.92     17.32 o 
   1  10  -7      117.31      117.01     24.43 o 
   2  10  -7      153.29      133.57     20.46 o 
   3  10  -7       81.08       85.79     32.86 o 
   4  10  -7      247.27      246.34     38.79 o 
   5  10  -7      463.64      514.47     53.39 o 
   6  10  -7       25.76        9.50     23.87 o 
   7  10  -7       84.79       70.38     30.09 o 
   8  10  -7      614.43      668.77     63.37 o 
   9  10  -7       98.77      147.29     27.33 o 
  10  10  -7        9.16       17.97     14.54 o 
  11  10  -7        5.91        7.48     26.26 o 
   0  11  -7     1029.05     1119.36     69.23 o 
   1  11  -7       11.83       17.11     19.69 o 
   2  11  -7      476.93      457.70     32.77 o 
   3  11  -7      751.78      816.08     50.47 o 
   4  11  -7      175.01      170.48     23.52 o 
   5  11  -7       17.62        7.16     20.15 o 
   6  11  -7      238.75      196.79     39.14 o 
   7  11  -7      168.86      246.14     43.49 o 
   8  11  -7       25.27       27.47     25.41 o 
   9  11  -7       24.59       15.68     27.20 o 
  10  11  -7       53.53       52.95     23.61 o 
  11  11  -7       19.39      -12.88     17.93 o 
   1  12  -7      208.41      198.52     27.81 o 
   2  12  -7       50.55       40.52     16.44 o 
   3  12  -7       99.09      121.78     21.57 o 
   4  12  -7      132.65      131.28     22.67 o 
   5  12  -7      173.29      238.33     40.70 o 
   6  12  -7      295.33      312.24     46.88 o 
   7  12  -7      292.72      279.35     46.82 o 
   8  12  -7      232.56      250.44     45.29 o 
   9  12  -7      221.83      261.68     46.90 o 
  10  12  -7      173.23      155.47     50.95 o 
  11  12  -7       14.13       20.03     20.13 o 
   0  13  -7      503.36      555.88     52.09 o 
   1  13  -7      160.56      188.46     24.56 o 
   2  13  -7      100.28      104.03     20.69 o 
   3  13  -7      112.36      130.85     23.41 o 
   4  13  -7      377.85      398.06     32.77 o 
   5  13  -7       60.81      102.01     32.03 o 
   6  13  -7      318.57      279.08     45.04 o 
   7  13  -7       99.22       71.89     32.36 o 
   8  13  -7       98.75      140.76     40.38 o 
   9  13  -7      199.53      212.71     45.39 o 
  10  13  -7       60.19       52.65     25.41 o 
   1  14  -7      577.13      582.35     38.53 o 
   2  14  -7       41.72       53.48     18.62 o 
   3  14  -7        0.31       14.52     15.71 o 
   4  14  -7       10.87       31.33     16.21 o 
   5  14  -7      486.98      514.85     57.04 o 
   6  14  -7       20.98        4.87     23.05 o 
   7  14  -7       66.67       73.47     30.08 o 
   8  14  -7      264.64      310.60     50.31 o 
   9  14  -7      176.03       95.26     36.40 o 
  10  14  -7       62.02      141.07     41.64 o 
   0  15  -7      180.29      159.71     35.44 o 
   1  15  -7      573.26      550.95     38.27 o 
   2  15  -7       22.69       21.80     15.80 o 
   3  15  -7       27.07       34.77     16.78 o 
   4  15  -7       27.65       -6.65     14.03 o 
   5  15  -7      196.53       83.70     30.90 o 
   6  15  -7        7.27       44.24     27.97 o 
   7  15  -7      187.82      227.47     44.55 o 
   8  15  -7        5.06        7.79     25.51 o 
   9  15  -7       62.09       66.01     34.06 o 
   1  16  -7       54.38       77.17     20.98 o 
   2  16  -7       65.92       42.96     21.09 o 
   3  16  -7       13.04       24.71     17.79 o 
   4  16  -7       22.47       16.26     16.85 o 
   5  16  -7      267.85      288.77     45.90 o 
   6  16  -7       10.82       18.81     26.43 o 
   7  16  -7      199.68      227.62     44.70 o 
   8  16  -7      100.53      141.05     41.14 o 
   9  16  -7      122.34      143.24     42.38 o 
   0  17  -7      148.34      169.44     37.67 o 
   1  17  -7       50.58       35.00     17.42 o 
   2  17  -7       55.08       33.30     18.83 o 
   3  17  -7       46.66       34.31     18.26 o 
   4  17  -7      112.00      132.77     45.13 o 
   5  17  -7      137.52      165.94     39.62 o 
   6  17  -7      198.09      123.07     39.23 o 
   7  17  -7      109.15      107.89     37.60 o 
   8  17  -7        6.31       -0.24     26.36 o 
   1  18  -7      127.04      111.25     24.30 o 
   2  18  -7        8.35       21.93     21.88 o 
   3  18  -7       51.53       75.59     29.86 o 
   4  18  -7      150.12      209.07     74.95 o 
   5  18  -7      197.78      220.07     44.51 o 
   6  18  -7      360.06      449.90     57.56 o 
   7  18  -7        8.13       15.69     28.46 o 
   8  18  -7      161.22      170.78     42.45 o 
   0  19  -7       93.03       67.65     30.91 o 
   1  19  -7      142.54      151.78     27.38 o 
   2  19  -7        5.44       15.57     17.83 o 
   3  19  -7      288.56      289.19     33.52 o 
   4  19  -7      127.49       97.61     24.81 o 
   5  19  -7       13.97       45.85     26.23 o 
   6  19  -7       84.32       46.33     31.24 o 
   7  19  -7       92.83      128.42     41.87 o 
   1  20  -7       43.55       52.24     21.89 o 
   2  20  -7        8.46        7.40     20.03 o 
   3  20  -7       20.59       27.23     19.88 o 
   4  20  -7      153.78      179.78     47.15 o 
   5  20  -7       14.78       20.91     19.42 o 
   6  20  -7       47.80       11.88     24.85 o 
   0  21  -7       37.03       52.60     32.27 o 
   1  21  -7      314.58      332.08     36.45 o 
   2  21  -7       91.99       44.96     21.96 o 
   3  21  -7      204.89      170.73     30.15 o 
   4  21  -7       21.93       49.09     22.83 o 
   5  21  -7      114.06      143.43     27.67 o 
   1  22  -7       27.71        8.47     19.43 o 
   2  22  -7       45.79       46.75     23.41 o 
   3  22  -7      133.42      157.63     30.74 o 
   0  23  -7       75.99       82.79     39.00 o 
   0   0  -6      704.28      648.19     41.98 o 
   2   0  -6     1898.03     1997.58     58.10 o 
   4   0  -6       20.47       16.50     17.04 o 
   6   0  -6      384.48      399.73     40.38 o 
   8   0  -6      188.90      238.24     24.05 o 
  10   0  -6      705.10      732.26     53.25 o 
  12   0  -6       53.98       56.52     15.51 o 
  14   0  -6       80.92       85.51     23.32 o 
   1   1  -6      191.82      208.74     12.86 o 
   2   1  -6     1230.58     1144.30     29.39 o 
   3   1  -6      641.68      659.70     20.99 o 
   4   1  -6      126.89      109.28     17.07 o 
   5   1  -6      240.13      224.37     21.96 o 
   6   1  -6       71.95       68.10     16.82 o 
   7   1  -6      172.22      134.49     13.77 o 
   8   1  -6      734.74      764.89     26.38 o 
   9   1  -6       52.82       49.62     10.14 o 
  10   1  -6      317.33      278.51     16.19 o 
  11   1  -6      119.44      161.76     15.51 o 
  12   1  -6       28.91       36.21     13.97 o 
  13   1  -6       92.11      121.86     15.09 o 
  14   1  -6      231.78      250.09     24.45 o 
   0   2  -6      695.64      655.61     29.90 o 
   1   2  -6      313.38      290.33     14.59 o 
   2   2  -6      767.69      663.74     21.51 o 
   3   2  -6      110.76      102.87     14.98 o 
   4   2  -6      255.01      209.49     20.84 o 
   5   2  -6       86.40       67.48     14.95 o 
   6   2  -6      212.66      187.70     22.04 o 
   7   2  -6       22.83       26.90      8.71 o 
   8   2  -6       14.14       24.17      8.86 o 
   9   2  -6      264.28      255.71     16.44 o 
  10   2  -6       98.76       78.52     13.64 o 
  11   2  -6       47.33       44.69     12.53 o 
  12   2  -6       91.37       70.80     13.06 o 
  13   2  -6       91.06       65.77     13.65 o 
  14   2  -6       67.89      112.77     16.04 o 
   1   3  -6     1952.90     1858.75     40.38 o 
   2   3  -6      992.30      992.50     26.52 o 
   3   3  -6     2111.13     1971.18     49.88 o 
   4   3  -6      697.81      678.14     34.59 o 
   5   3  -6      359.70      374.48     26.87 o 
   6   3  -6        1.52       -0.94     11.27 o 
   7   3  -6      162.89      232.43     18.50 o 
   8   3  -6      243.51      256.59     18.23 o 
   9   3  -6      400.37      449.37     34.05 o 
  10   3  -6       30.74       21.48     10.99 o 
  11   3  -6      136.68      118.07     16.13 o 
  12   3  -6       78.18       59.31     13.71 o 
  13   3  -6      468.31      531.31     27.99 o 
  14   3  -6      304.48      348.01     22.90 o 
   0   4  -6     3381.62     3241.50     92.50 o 
   1   4  -6      796.26      735.77     28.59 o 
   2   4  -6      378.72      382.60     23.96 o 
   3   4  -6      394.24      417.11     20.76 o 
   4   4  -6      232.09      262.38     22.76 o 
   5   4  -6      121.33      152.01     20.13 o 
   6   4  -6      140.30      172.88     16.63 o 
   7   4  -6       68.19       65.48     17.21 o 
   8   4  -6       86.41      100.77     13.53 o 
   9   4  -6      255.76      264.64     20.02 o 
  10   4  -6      111.47      115.42     19.79 o 
  11   4  -6       34.30       56.14     13.16 o 
  12   4  -6      385.19      459.80     27.01 o 
  13   4  -6      159.67      197.53     34.98 o 
  14   4  -6       33.88       31.13     13.89 o 
   1   5  -6      263.97      289.04     13.34 o 
   2   5  -6      430.26      409.34     17.10 o 
   3   5  -6      361.32      431.16     30.86 o 
   4   5  -6      255.22      286.86     18.38 o 
   5   5  -6      467.71      486.27     70.73 o 
   6   5  -6      373.56      430.51     20.96 o 
   7   5  -6        9.70        5.88      8.54 o 
   8   5  -6      340.35      363.20     36.51 o 
   9   5  -6       41.51       73.08     12.96 o 
  10   5  -6      256.61      295.95     24.49 o 
  11   5  -6      120.39      127.36     16.39 o 
  12   5  -6      286.89      283.20     22.02 o 
  13   5  -6       32.61       25.05     12.73 o 
  14   5  -6       16.72       13.83     14.96 o 
   0   6  -6     3053.85     2837.98     76.13 o 
   1   6  -6      792.09      825.41     21.82 o 
   2   6  -6      241.10      257.65     19.18 o 
   3   6  -6      282.79      249.50     21.31 o 
   4   6  -6      736.27      682.47     27.23 o 
   5   6  -6      324.70      268.91     24.38 o 
   6   6  -6      336.39      301.25     18.23 o 
   7   6  -6      121.67       83.54     13.61 o 
   8   6  -6       75.59      101.72     13.90 o 
   9   6  -6       15.95       16.09     10.41 o 
  10   6  -6        4.36       15.53     10.81 o 
  11   6  -6       33.78       25.22     11.68 o 
  12   6  -6        7.14       17.07     12.37 o 
  13   6  -6       52.70       81.23     20.70 o 
   1   7  -6      155.30      187.96     23.03 o 
   2   7  -6      164.97      152.22     18.75 o 
   3   7  -6      632.57      654.39     26.61 o 
   4   7  -6     1616.31     1574.55     44.45 o 
   5   7  -6      595.80      611.47     27.40 o 
   6   7  -6       92.56      140.18     28.57 o 
   7   7  -6      124.22      134.83     14.39 o 
   8   7  -6       21.81       39.26     11.39 o 
   9   7  -6       40.81       25.89     10.82 o 
  10   7  -6       89.59      106.04     15.12 o 
  11   7  -6      196.16      186.07     18.67 o 
  12   7  -6      385.52      465.51     31.44 o 
  13   7  -6       44.55       18.74     21.43 o 
   0   8  -6     2293.79     2295.99     99.59 o 
   1   8  -6     1558.20     1418.80     41.06 o 
   2   8  -6        5.93       10.07      9.69 o 
   3   8  -6      456.77      472.52     23.58 o 
   4   8  -6       53.98       60.29     12.77 o 
   5   8  -6        2.90       21.89     10.44 o 
   6   8  -6      358.06      394.96     24.93 o 
   7   8  -6      184.21      155.58     15.23 o 
   8   8  -6      155.89      137.25     19.04 o 
   9   8  -6       21.17       38.70     11.46 o 
  10   8  -6      134.45      146.58     16.96 o 
  11   8  -6       31.09       39.02     14.61 o 
  12   8  -6       22.70       38.57     15.49 o 
  13   8  -6       43.17       70.10     18.98 o 
   1   9  -6       49.16       54.47     14.96 o 
   2   9  -6      219.87      196.53     23.93 o 
   3   9  -6      392.07      408.15     27.85 o 
   4   9  -6      142.69      139.57     18.86 o 
   5   9  -6      985.90     1057.93     36.38 o 
   6   9  -6      116.52      129.30     15.73 o 
   7   9  -6      257.52      284.35     37.60 o 
   8   9  -6      322.95      348.61     24.86 o 
   9   9  -6      234.39      233.88     22.43 o 
  10   9  -6       57.25       32.61     14.76 o 
  11   9  -6      552.91      646.74     35.35 o 
  12   9  -6      107.34      133.36     21.41 o 
  13   9  -6       26.85       54.37     18.05 o 
   0  10  -6      382.68      368.18     38.93 o 
   1  10  -6     1257.69     1259.92     49.42 o 
   2  10  -6      814.01      757.51     39.31 o 
   3  10  -6      177.28      153.88     19.75 o 
   4  10  -6      474.19      489.31     30.87 o 
   5  10  -6      330.27      418.04     28.79 o 
   6  10  -6       12.03       15.45     14.43 o 
   7  10  -6      180.48      183.75     19.42 o 
   8  10  -6       29.92       59.84     15.36 o 
   9  10  -6       36.41       30.69     13.59 o 
  10  10  -6       35.60        9.46     13.50 o 
  11  10  -6       23.20       24.56     14.87 o 
  12  10  -6       10.71       29.66     16.22 o 
  13  10  -6       19.97        4.41     16.12 o 
   1  11  -6       59.61       90.24     17.96 o 
   2  11  -6      183.38      216.06     22.94 o 
   3  11  -6       15.27       16.24     13.60 o 
   4  11  -6       43.74       65.34     15.92 o 
   5  11  -6       28.05       71.04     16.77 o 
   6  11  -6       57.79       33.95     19.87 o 
   7  11  -6      105.20       71.22     23.22 o 
   8  11  -6       46.94       61.71     15.63 o 
   9  11  -6       20.78       22.88     13.70 o 
  10  11  -6       36.50       38.19     15.33 o 
  11  11  -6      131.15      119.23     20.63 o 
  12  11  -6       38.85       58.75     18.16 o 
   0  12  -6      428.92      383.67     41.34 o 
   1  12  -6       88.73       67.09     16.53 o 
   2  12  -6     1217.77     1302.21     51.72 o 
   3  12  -6      126.86       92.20     18.38 o 
   4  12  -6      403.62      432.21     30.57 o 
   5  12  -6       23.55       12.52     14.02 o 
   6  12  -6       24.86       32.10     23.25 o 
   7  12  -6      334.38      368.09     33.11 o 
   8  12  -6       22.76       -2.29     27.96 o 
   9  12  -6       36.91       35.17     14.07 o 
  10  12  -6       47.61       45.24     16.06 o 
  11  12  -6        7.64        7.85     14.20 o 
  12  12  -6      107.93      111.94     21.05 o 
   1  13  -6       10.70       27.74     15.21 o 
   2  13  -6      152.64      144.29     46.07 o 
   3  13  -6      189.89      236.07     24.74 o 
   4  13  -6      338.03      384.68     29.96 o 
   5  13  -6      356.91      302.54     35.53 o 
   6  13  -6      466.67      374.79     45.92 o 
   7  13  -6      420.70      443.16     36.61 o 
   8  13  -6      125.60      122.92     52.21 o 
   9  13  -6       59.31       39.77     21.10 o 
  10  13  -6      209.29      303.94     62.21 o 
  11  13  -6       53.55       33.84     16.61 o 
  12  13  -6       52.16       72.58     19.89 o 
   0  14  -6       21.26       15.43     20.82 o 
   1  14  -6      151.00      169.52     22.90 o 
   2  14  -6       91.10      101.01     20.12 o 
   3  14  -6     1223.68     1239.45     56.55 o 
   4  14  -6       91.59       42.73     34.28 o 
   5  14  -6      137.39      110.94     20.06 o 
   6  14  -6       72.67       58.21     27.61 o 
   7  14  -6       58.51       23.62     23.11 o 
   8  14  -6        6.14       24.46     17.76 o 
   9  14  -6       88.05       82.78     23.43 o 
  10  14  -6       11.19       24.03     19.46 o 
  11  14  -6       19.79       11.93     27.06 o 
   1  15  -6      111.05      162.96     22.51 o 
   2  15  -6       89.88       75.01     19.27 o 
   3  15  -6       44.02       48.82     16.82 o 
   4  15  -6       55.21       75.09     51.15 o 
   5  15  -6       92.49      105.93     27.10 o 
   6  15  -6       13.26       -2.96     17.73 o 
   7  15  -6      366.78      382.53     50.35 o 
   8  15  -6       31.00       26.96     18.58 o 
   9  15  -6      268.20      260.72     32.72 o 
  10  15  -6       15.46       16.68     19.59 o 
  11  15  -6       41.89       35.96     21.32 o 
   0  16  -6      455.04      427.30     46.30 o 
   1  16  -6      203.42      211.82     25.37 o 
   2  16  -6       78.78       36.50     16.37 o 
   3  16  -6      640.91      617.76     38.46 o 
   4  16  -6      267.78      230.76     26.05 o 
   5  16  -6      131.77      162.48     23.53 o 
   6  16  -6      273.91      246.55     26.90 o 
   7  16  -6       40.76       52.00     26.77 o 
   8  16  -6       20.00       29.26     18.57 o 
   9  16  -6      284.56      222.84     38.64 o 
  10  16  -6       17.49       29.74     19.91 o 
  11  16  -6       30.66       54.77     24.32 o 
   1  17  -6       11.35       12.93     15.26 o 
   2  17  -6       40.98       74.87     19.31 o 
   3  17  -6      229.94      219.17     26.41 o 
   4  17  -6      223.51      168.58     53.23 o 
   5  17  -6      105.36       90.47     20.92 o 
   6  17  -6      269.38      304.07     35.13 o 
   7  17  -6      422.38      464.84     55.09 o 
   8  17  -6      153.03       82.27     31.79 o 
   9  17  -6      104.32      127.75     26.51 o 
  10  17  -6        8.64        6.33     18.55 o 
   0  18  -6       71.66       58.36     27.47 o 
   1  18  -6       93.40       88.85     36.85 o 
   2  18  -6       60.39       65.17     52.28 o 
   3  18  -6      184.98      205.47     26.88 o 
   4  18  -6      166.20      186.76     26.48 o 
   5  18  -6        4.26       -5.28     14.63 o 
   6  18  -6       30.02       53.23     25.96 o 
   7  18  -6       93.31      129.34     35.88 o 
   8  18  -6        5.42        9.28     25.61 o 
   9  18  -6      125.32      173.84     30.94 o 
  10  18  -6       49.00       59.89     24.08 o 
   1  19  -6      121.89      153.36     25.78 o 
   2  19  -6       62.67       57.14     19.32 o 
   3  19  -6       57.89       51.50     20.48 o 
   4  19  -6      122.21      111.38     46.89 o 
   5  19  -6      218.49      230.79     28.75 o 
   6  19  -6       71.08       47.35     19.68 o 
   7  19  -6       83.46      130.77     36.55 o 
   8  19  -6      333.59      432.89     57.91 o 
   9  19  -6       80.04      121.79     39.62 o 
   0  20  -6       12.74       21.96     26.38 o 
   1  20  -6      275.77      197.49     28.45 o 
   2  20  -6       21.76       31.45     17.99 o 
   3  20  -6       48.14       90.91     22.68 o 
   4  20  -6      103.10      103.08     24.77 o 
   5  20  -6      301.39      292.96     32.83 o 
   6  20  -6       12.79        7.62     24.24 o 
   7  20  -6      220.59      206.05     44.58 o 
   8  20  -6        1.66       20.98     28.41 o 
   1  21  -6       42.25       44.13     20.37 o 
   2  21  -6       81.55      106.11     23.70 o 
   3  21  -6       50.51       19.72     17.78 o 
   4  21  -6       24.01        8.08     17.44 o 
   5  21  -6      591.47      595.38     43.68 o 
   6  21  -6        2.86       18.91     18.23 o 
   7  21  -6       64.90       69.87     33.09 o 
   0  22  -6       24.18        4.75     23.83 o 
   1  22  -6      215.26      219.73     52.93 o 
   2  22  -6       26.45        3.19     16.64 o 
   3  22  -6       55.63       70.71     22.69 o 
   4  22  -6       51.02       64.50     22.14 o 
   5  22  -6       60.78       70.26     24.36 o 
   6  22  -6       60.44       36.74     20.00 o 
   7  22  -6      254.69      172.04     43.23 o 
   1  23  -6       79.73       81.85     24.46 o 
   2  23  -6       55.32       56.57     23.17 o 
   3  23  -6        9.82        0.85     17.41 o 
   4  23  -6       30.19       51.25     21.62 o 
   5  23  -6      317.79      322.76     36.83 o 
   0  24  -6       75.90       67.65     34.24 o 
   1  24  -6        3.98       -2.02     17.92 o 
   2  24  -6       49.65       79.35     25.09 o 
   3  24  -6        9.48        0.09     18.96 o 
   4  24  -6      188.10      205.32     31.68 o 
   1  25  -6       14.17       19.98     22.09 o 
   2  25  -6      201.37      230.49     34.70 o 
   2   0  -5       20.62       59.51     10.90 o 
   4   0  -5     3673.51     3695.11     88.06 o 
   6   0  -5      527.47      602.81     25.29 o 
   8   0  -5       83.37       59.85     12.55 o 
  10   0  -5     1500.43     1530.71     47.43 o 
  12   0  -5     1249.98     1172.47     43.14 o 
  14   0  -5       69.15       65.42     17.06 o 
   0   1  -5     2349.93     2286.81    108.02 o 
   1   1  -5      340.63      338.04     13.63 o 
   2   1  -5      647.97      664.47     19.94 o 
   3   1  -5      904.67      930.03     23.08 o 
   4   1  -5       49.12       52.25      9.07 o 
   5   1  -5      107.31      105.85      9.62 o 
   6   1  -5      971.37      926.13     24.39 o 
   7   1  -5        9.94       26.49      7.10 o 
   8   1  -5      312.34      295.38     14.33 o 
   9   1  -5       80.71       62.41      9.43 o 
  10   1  -5      228.84      231.23     14.46 o 
  11   1  -5       56.39       62.32     10.11 o 
  12   1  -5      223.99      224.88     17.76 o 
  13   1  -5      180.10      161.37     17.95 o 
  14   1  -5      140.40      151.09     16.27 o 
  15   1  -5       33.77       55.05     13.68 o 
   1   2  -5       96.56      128.52      9.44 o 
   2   2  -5      960.02      952.12     21.80 o 
   3   2  -5       50.26       70.64      9.00 o 
   4   2  -5     1248.03     1159.19     32.31 o 
   5   2  -5      255.35      250.92     12.85 o 
   6   2  -5       33.13       29.46      7.43 o 
   7   2  -5      504.77      537.68     17.43 o 
   8   2  -5      959.50      920.81     31.94 o 
   9   2  -5      398.92      423.38     17.18 o 
  10   2  -5      488.86      447.79     18.20 o 
  11   2  -5      144.43      158.93     16.59 o 
  12   2  -5      208.77      227.18     15.43 o 
  13   2  -5        6.72        2.59      9.73 o 
  14   2  -5      177.08      139.24     15.76 o 
  15   2  -5       15.52       35.88     12.43 o 
   0   3  -5     1224.82     1234.35     33.02 o 
   1   3  -5      280.70      303.07     12.10 o 
   2   3  -5      235.20      238.97     10.92 o 
   3   3  -5      280.22      281.63     12.81 o 
   4   3  -5       94.13       78.06     16.40 o 
   5   3  -5      431.93      435.95     18.23 o 
   6   3  -5       59.10       68.49      8.82 o 
   7   3  -5      561.35      611.97     20.07 o 
   8   3  -5      187.80      172.86     11.82 o 
   9   3  -5      225.43      219.02     13.40 o 
  10   3  -5      198.18      249.48     17.44 o 
  11   3  -5       67.17       88.45     10.93 o 
  12   3  -5       91.83       68.85     12.17 o 
  13   3  -5       21.27       14.66     10.03 o 
  14   3  -5       15.58       27.17     11.29 o 
  15   3  -5       32.26       57.39     13.64 o 
   1   4  -5      330.23      321.52     13.21 o 
   2   4  -5     1026.45     1004.21     24.96 o 
   3   4  -5      442.90      494.93     16.72 o 
   4   4  -5       16.68       21.73      6.85 o 
   5   4  -5     1337.15     1280.73     32.84 o 
   6   4  -5      119.06      121.51     12.61 o 
   7   4  -5       42.97       39.59      8.29 o 
   8   4  -5     1217.74     1215.63     30.07 o 
   9   4  -5      189.73      221.04     13.46 o 
  10   4  -5      118.15      112.39     12.51 o 
  11   4  -5      428.77      471.24     27.19 o 
  12   4  -5       54.83       48.61     11.54 o 
  13   4  -5      208.28      194.41     17.22 o 
  14   4  -5      110.34      124.86     15.87 o 
  15   4  -5        0.50       11.82     13.32 o 
   0   5  -5      229.80      254.51     16.46 o 
   1   5  -5     1571.29     1535.04     29.98 o 
   2   5  -5      917.36      925.44     21.27 o 
   3   5  -5      188.00      201.96     14.03 o 
   4   5  -5     1439.66     1445.13     33.95 o 
   5   5  -5       22.40        9.47      6.47 o 
   6   5  -5       82.88       78.90     10.13 o 
   7   5  -5      394.94      366.04     16.31 o 
   8   5  -5       40.11       54.90     10.98 o 
   9   5  -5      357.74      320.65     19.28 o 
  10   5  -5      390.80      394.54     19.42 o 
  11   5  -5        2.55        1.33      8.51 o 
  12   5  -5      333.53      324.51     19.76 o 
  13   5  -5       76.42       72.42     14.18 o 
  14   5  -5        8.58        5.01     12.52 o 
  15   5  -5       43.07       49.14     15.08 o 
   1   6  -5      104.14       91.18      7.85 o 
   2   6  -5     1391.64     1331.79     33.34 o 
   3   6  -5       92.42      109.51     13.38 o 
   4   6  -5      239.20      251.81     13.60 o 
   5   6  -5       72.68      107.25      9.58 o 
   6   6  -5      881.68      897.04     27.83 o 
   7   6  -5      394.71      400.17     19.66 o 
   8   6  -5     1555.24     1474.69     50.61 o 
   9   6  -5      101.20      113.61     13.72 o 
  10   6  -5      348.32      407.45     22.06 o 
  11   6  -5      176.97      193.24     17.41 o 
  12   6  -5       97.91      104.78     14.67 o 
  13   6  -5        8.26        8.59     12.23 o 
  14   6  -5      339.61      384.46     26.28 o 
   0   7  -5      560.04      679.23     23.00 o 
   1   7  -5      300.41      268.99     19.06 o 
   2   7  -5     1695.10     1606.52     35.73 o 
   3   7  -5      242.09      279.95     14.19 o 
   4   7  -5      580.25      549.92     19.44 o 
   5   7  -5      156.94      168.50     11.25 o 
   6   7  -5       69.95       73.94     10.90 o 
   7   7  -5      175.23      193.12     15.07 o 
   8   7  -5      156.98      129.28     16.88 o 
   9   7  -5       92.24      114.48     21.31 o 
  10   7  -5      122.67      103.33     13.72 o 
  11   7  -5      109.09      102.44     14.88 o 
  12   7  -5      319.82      335.11     26.60 o 
  13   7  -5       11.33       -5.89     12.68 o 
  14   7  -5       70.76       75.43     18.91 o 
   1   8  -5      457.91      472.18     28.12 o 
   2   8  -5      420.38      423.78     17.28 o 
   3   8  -5       67.64       61.96      8.73 o 
   4   8  -5      443.76      448.95     18.17 o 
   5   8  -5      232.37      243.29     15.54 o 
   6   8  -5      599.13      602.88     23.23 o 
   7   8  -5      764.88      763.44     27.01 o 
   8   8  -5      286.33      290.51     18.01 o 
   9   8  -5      512.47      470.57     22.85 o 
  10   8  -5       21.59       28.65     12.91 o 
  11   8  -5       29.71       39.34     18.51 o 
  12   8  -5       52.05       56.12     15.93 o 
  13   8  -5       59.21       75.59     27.36 o 
  14   8  -5       65.57       74.32     19.23 o 
   0   9  -5     1118.01     1116.83     38.19 o 
   1   9  -5      929.62      920.40     30.04 o 
   2   9  -5      124.16      151.68     13.52 o 
   3   9  -5     2186.54     2066.78     81.70 o 
   4   9  -5       67.55       65.75     10.58 o 
   5   9  -5     1276.81     1170.61     31.29 o 
   6   9  -5     2211.07     2092.10     55.23 o 
   7   9  -5      145.05      140.40     16.29 o 
   8   9  -5       61.90       71.26     14.98 o 
   9   9  -5      350.23      345.74     24.19 o 
  10   9  -5      455.76      427.44     27.38 o 
  11   9  -5      114.53      114.34     18.29 o 
  12   9  -5       89.21       86.54     20.36 o 
  13   9  -5      108.85      107.70     19.83 o 
  14   9  -5        5.66       21.70     14.86 o 
   1  10  -5      488.58      449.50     31.70 o 
   2  10  -5      387.42      341.21     19.14 o 
   3  10  -5      134.00      117.60     16.77 o 
   4  10  -5      172.39      196.58     23.48 o 
   5  10  -5      248.93      256.39     27.70 o 
   6  10  -5      333.13      296.54     20.89 o 
   7  10  -5     1419.71     1362.93     43.18 o 
   8  10  -5      118.03      103.61     16.10 o 
   9  10  -5      455.20      448.03     27.22 o 
  10  10  -5       45.94       27.82     13.45 o 
  11  10  -5      150.76      192.04     21.99 o 
  12  10  -5      114.58      149.94     20.72 o 
  13  10  -5      182.45      190.88     24.10 o 
  14  10  -5        4.06       18.58     15.79 o 
   0  11  -5     1125.85     1090.11     61.88 o 
   1  11  -5       69.53       96.06     17.83 o 
   2  11  -5       27.99       60.93     14.56 o 
   3  11  -5      415.30      398.58     26.81 o 
   4  11  -5       36.79       34.81     13.05 o 
   5  11  -5       14.56       27.08      8.84 o 
   6  11  -5      146.08      152.85     14.11 o 
   7  11  -5      160.25      151.85     18.37 o 
   8  11  -5        2.22       15.23     13.85 o 
   9  11  -5       66.93       66.95     15.02 o 
  10  11  -5       30.06       53.56     16.37 o 
  11  11  -5       35.94       33.14     14.25 o 
  12  11  -5       46.39       43.32     16.36 o 
  13  11  -5      114.74       98.31     20.44 o 
   1  12  -5      452.62      514.98     55.21 o 
   2  12  -5      289.59      330.44     25.34 o 
   3  12  -5      973.12     1057.56     43.96 o 
   4  12  -5      301.98      290.91     24.22 o 
   5  12  -5     1224.04     1192.63     39.91 o 
   6  12  -5      390.08      404.84     19.75 o 
   7  12  -5      117.09      113.51     18.13 o 
   8  12  -5       15.27       31.73     12.81 o 
   9  12  -5        1.36       -8.62     10.95 o 
  10  12  -5      318.60      341.81     25.67 o 
  11  12  -5       69.60       27.25     14.38 o 
  12  12  -5      109.01       49.11     27.22 o 
  13  12  -5        2.33        7.89     14.62 o 
   0  13  -5     2295.84     2329.67    102.37 o 
   1  13  -5      789.29      818.64     55.37 o 
   2  13  -5      387.03      339.80     26.44 o 
   3  13  -5       11.07       11.48     11.95 o 
   4  13  -5      573.06      520.60     46.14 o 
   5  13  -5     1121.06     1109.49     38.53 o 
   6  13  -5      976.70      926.39     35.55 o 
   7  13  -5     1106.02     1065.48     39.01 o 
   8  13  -5       42.10       30.26     23.66 o 
   9  13  -5      607.52      586.35     30.99 o 
  10  13  -5      141.80      166.76     21.04 o 
  11  13  -5      135.30      138.74     20.69 o 
  12  13  -5       83.26       82.56     18.30 o 
  13  13  -5       42.54       67.23     21.98 o 
   1  14  -5      471.59      472.53     30.67 o 
   2  14  -5       82.40       48.96     24.76 o 
   3  14  -5       29.82       38.71     14.15 o 
   4  14  -5      488.07      461.82     31.15 o 
   5  14  -5      210.81      234.26     23.36 o 
   6  14  -5      446.63      439.25     25.92 o 
   7  14  -5      120.01       95.89     15.60 o 
   8  14  -5       31.84       41.70     13.91 o 
   9  14  -5       71.83       91.27     16.43 o 
  10  14  -5      115.06      142.15     26.24 o 
  11  14  -5      109.77      123.24     20.35 o 
  12  14  -5      144.00      139.29     28.46 o 
  13  14  -5      164.31      159.47     23.84 o 
   0  15  -5       39.28       37.57     20.89 o 
   1  15  -5      943.25      892.02     42.52 o 
   2  15  -5       40.85       11.29     15.70 o 
   3  15  -5       58.58       47.15     15.69 o 
   4  15  -5      286.60      254.48     28.14 o 
   5  15  -5      233.09      233.32     59.29 o 
   6  15  -5       84.05      103.91     16.59 o 
   7  15  -5       47.94       45.92     13.67 o 
   8  15  -5       64.17       86.48     20.48 o 
   9  15  -5       86.71       92.64     22.36 o 
  10  15  -5        7.16       18.63     13.83 o 
  11  15  -5       28.71       52.08     16.31 o 
  12  15  -5       94.05       70.39     19.26 o 
   1  16  -5       10.86       -1.33     18.97 o 
   2  16  -5      203.48      219.11     24.10 o 
   3  16  -5       18.26       30.66     15.14 o 
   4  16  -5      144.89      149.54     22.18 o 
   5  16  -5      612.48      613.40     74.59 o 
   6  16  -5       62.04       52.24     14.56 o 
   7  16  -5       82.75       83.90     15.57 o 
   8  16  -5       52.18       71.65     24.63 o 
   9  16  -5      463.17      530.28     62.52 o 
  10  16  -5       15.36        5.89     17.30 o 
  11  16  -5      380.51      382.30     38.32 o 
  12  16  -5      130.91      145.42     23.21 o 
   0  17  -5      292.57      299.71     39.09 o 
   1  17  -5      276.10      282.76     26.91 o 
   2  17  -5      405.57      384.48     31.68 o 
   3  17  -5      619.32      614.30     44.10 o 
   4  17  -5      362.62      377.51     30.31 o 
   5  17  -5      117.12      142.60     22.37 o 
   6  17  -5      132.04      141.98     21.98 o 
   7  17  -5      303.76      296.08     28.27 o 
   8  17  -5       15.79       24.39     17.95 o 
   9  17  -5      343.82      299.51     33.67 o 
  10  17  -5       53.47       43.75     20.35 o 
  11  17  -5        0.85       -1.91     17.55 o 
   1  18  -5      112.79       91.88     20.20 o 
   2  18  -5      150.53      116.75     21.74 o 
   3  18  -5      212.32      186.48     31.95 o 
   4  18  -5       88.29      101.04     20.11 o 
   5  18  -5      431.90      369.15     31.39 o 
   6  18  -5       51.56       42.90     16.35 o 
   7  18  -5       49.93       49.48     14.63 o 
   8  18  -5      323.58      330.74     34.43 o 
   9  18  -5      151.96      135.64     27.41 o 
  10  18  -5       19.74       34.71     21.01 o 
  11  18  -5       27.94       27.87     21.11 o 
   0  19  -5      537.59      574.01     53.78 o 
   1  19  -5      126.98      118.41     21.96 o 
   2  19  -5      382.37      341.40     63.59 o 
   3  19  -5      554.63      529.62     35.63 o 
   4  19  -5       61.07       56.59     18.68 o 
   5  19  -5      152.18      108.60     21.94 o 
   6  19  -5      101.27      137.69     23.18 o 
   7  19  -5       82.81       88.33     17.35 o 
   8  19  -5      236.45      239.97     31.38 o 
   9  19  -5      142.91      194.73     30.05 o 
  10  19  -5       39.06       33.51     21.16 o 
   1  20  -5       29.18       33.73     16.93 o 
   2  20  -5        7.27        0.11     14.61 o 
   3  20  -5      104.08      117.05     22.81 o 
   4  20  -5      141.66      118.77     33.37 o 
   5  20  -5        9.58       27.53     16.46 o 
   6  20  -5      113.37      102.62     21.95 o 
   7  20  -5      533.63      609.29     40.99 o 
   8  20  -5      278.42      413.65     38.15 o 
   9  20  -5       86.04       72.18     23.38 o 
  10  20  -5       89.05       69.28     23.66 o 
   0  21  -5      245.12      244.46     40.56 o 
   1  21  -5      217.48      205.26     27.84 o 
   2  21  -5      183.94      204.66     33.97 o 
   3  21  -5      611.31      617.61     41.33 o 
   4  21  -5        3.64       -8.85     31.69 o 
   5  21  -5       36.63       12.30     15.52 o 
   6  21  -5       56.84       66.09     21.19 o 
   7  21  -5       33.88       53.40     19.87 o 
   8  21  -5       30.50       24.49     20.47 o 
   9  21  -5       24.37       55.23     22.09 o 
   1  22  -5      100.41      125.99     24.51 o 
   2  22  -5       38.94       -1.43     15.04 o 
   3  22  -5      105.75      103.31     42.77 o 
   4  22  -5      117.46      111.86     23.83 o 
   5  22  -5       22.34       27.99     17.11 o 
   6  22  -5       97.40      128.02     37.32 o 
   7  22  -5      256.26      215.68     29.95 o 
   8  22  -5       73.09       51.25     30.73 o 
   0  23  -5      502.95      504.69     57.13 o 
   1  23  -5      339.88      398.91     36.10 o 
   2  23  -5      429.02      479.65     39.23 o 
   3  23  -5      271.51      253.31     31.31 o 
   4  23  -5      275.38      227.67     45.67 o 
   5  23  -5       13.81       13.50     17.56 o 
   6  23  -5       22.78       20.86     18.62 o 
   7  23  -5       25.35       -1.31     16.36 o 
   8  23  -5       52.11       63.79     34.72 o 
   1  24  -5       55.63       70.02     22.22 o 
   2  24  -5       85.91       87.12     24.66 o 
   3  24  -5       55.42       44.28     39.76 o 
   4  24  -5       13.19       15.02     19.04 o 
   5  24  -5       75.51       75.33     25.80 o 
   6  24  -5      144.44       95.06     25.71 o 
   7  24  -5      170.02      209.05     31.45 o 
   0  25  -5      291.43      273.51     49.14 o 
   1  25  -5       22.53       16.00     19.62 o 
   2  25  -5      151.68      156.00     35.53 o 
   3  25  -5       19.39       47.30     20.15 o 
   4  25  -5      162.25      207.13     37.82 o 
   5  25  -5       17.46        8.18     21.42 o 
   1  26  -5       98.59      110.71     25.51 o 
   2  26  -5        0.84        6.36     19.75 o 
   3  26  -5       30.64       33.45     27.46 o 
   4  26  -5       47.55       47.03     36.18 o 
   0  27  -5       24.04        8.27     29.58 o 
   1  27  -5      130.59      105.03     50.57 o 
   0   0  -4     5683.10     4897.65    112.32 o 
   2   0  -4      883.50     1122.87     35.98 o 
   4   0  -4     3469.07     3537.08     62.71 o 
   6   0  -4      445.15      446.35     21.64 o 
   8   0  -4      625.62      704.30     27.56 o 
  10   0  -4      120.07      138.73     10.44 o 
  12   0  -4      796.51      826.69     43.99 o 
  14   0  -4      538.88      648.12     43.47 o 
  16   0  -4      220.23      277.96     26.63 o 
   1   1  -4      180.58      176.78      7.94 o 
   2   1  -4     1965.14     2026.36     31.83 o 
   3   1  -4      728.51      802.63     15.43 o 
   4   1  -4      296.13      332.53      9.62 o 
   5   1  -4      159.84      150.73      8.93 o 
   6   1  -4      409.68      427.43     14.22 o 
   7   1  -4      747.23      653.26     17.98 o 
   8   1  -4     3401.74     3275.97     51.20 o 
   9   1  -4      379.02      406.09     15.64 o 
  10   1  -4      123.95      120.14      6.82 o 
  11   1  -4       46.54       52.85      5.95 o 
  12   1  -4      289.15      296.31     15.67 o 
  13   1  -4      105.88      120.14     12.25 o 
  14   1  -4      481.63      532.29     21.51 o 
  15   1  -4       37.59       54.84     11.23 o 
  16   1  -4        3.09       18.59     10.48 o 
   0   2  -4     2270.89     1894.97     41.88 o 
   1   2  -4      256.94      299.37     11.03 o 
   2   2  -4     1756.77     1624.22     26.44 o 
   3   2  -4       51.12       74.94      5.21 o 
   4   2  -4      767.10      831.12     18.05 o 
   5   2  -4     1345.71     1322.24     22.44 o 
   6   2  -4      146.32      130.11      8.97 o 
   7   2  -4      400.55      387.76     20.69 o 
   8   2  -4       38.19       31.05      7.11 o 
   9   2  -4       33.87       18.02      6.90 o 
  10   2  -4      252.31      275.55      9.56 o 
  11   2  -4       76.53       76.78      6.64 o 
  12   2  -4      220.98      236.99     14.40 o 
  13   2  -4       82.57       73.51     10.83 o 
  14   2  -4       58.54       62.89     10.99 o 
  15   2  -4       31.40       43.97     10.72 o 
  16   2  -4       57.71       26.76     16.63 o 
   1   3  -4     1146.23      969.89     37.27 o 
   2   3  -4      405.20      421.45     11.98 o 
   3   3  -4     1163.15     1361.75     45.46 o 
   4   3  -4     2615.88     2696.04     37.33 o 
   5   3  -4      243.28      269.98     10.21 o 
   6   3  -4     1009.83      986.24     21.89 o 
   7   3  -4     1416.36     1423.40     32.23 o 
   8   3  -4      298.92      334.83     13.82 o 
   9   3  -4     1236.43     1172.44     22.65 o 
  10   3  -4      386.01      378.42     11.06 o 
  11   3  -4      130.41      137.06      7.87 o 
  12   3  -4       46.71       54.33      9.69 o 
  13   3  -4       69.24       55.61     10.41 o 
  14   3  -4       44.32       52.49     12.05 o 
  15   3  -4       60.88       46.28     14.27 o 
   0   4  -4     2279.03     2429.89     50.48 o 
   1   4  -4     1523.84     1582.96     28.86 o 
   2   4  -4     3920.40     3744.22     57.34 o 
   3   4  -4     4462.18     4366.03     55.73 o 
   4   4  -4     1532.30     1568.62     24.99 o 
   5   4  -4      652.16      662.85     15.87 o 
   6   4  -4     1484.39     1567.97     31.19 o 
   7   4  -4      240.45      229.71     11.60 o 
   8   4  -4       24.92       29.03      6.94 o 
   9   4  -4      346.90      337.52     14.97 o 
  10   4  -4       77.84       75.60      6.62 o 
  11   4  -4      201.76      170.13     11.72 o 
  12   4  -4       20.76       29.38      8.51 o 
  13   4  -4      320.67      363.18     19.90 o 
  14   4  -4      227.27      228.92     29.63 o 
  15   4  -4       15.27       19.57     12.83 o 
   1   5  -4      930.98      882.75     17.42 o 
   2   5  -4     1425.56     1495.96     28.52 o 
   3   5  -4      453.16      522.74     14.04 o 
   4   5  -4      580.28      520.63     19.00 o 
   5   5  -4      594.54      600.21     15.50 o 
   6   5  -4     1372.14     1413.73     26.08 o 
   7   5  -4     1275.28     1169.53     24.84 o 
   8   5  -4      221.35      252.60     12.52 o 
   9   5  -4      431.78      446.03     13.33 o 
  10   5  -4     1028.68      974.05     23.40 o 
  11   5  -4      245.12      234.86      9.83 o 
  12   5  -4      141.28      153.01     14.24 o 
  13   5  -4      283.64      290.95     21.17 o 
  14   5  -4       98.05       94.65     15.87 o 
  15   5  -4       98.16      122.31     18.11 o 
   0   6  -4     4292.14     3715.41     71.43 o 
   1   6  -4      268.87      358.28     11.84 o 
   2   6  -4       81.66       56.08      6.24 o 
   3   6  -4       36.02       57.31      6.13 o 
   4   6  -4      398.03      425.03     13.16 o 
   5   6  -4       17.94       10.38      4.90 o 
   6   6  -4     2105.04     2041.69     33.61 o 
   7   6  -4      128.24      130.51     17.24 o 
   8   6  -4      199.28      222.57     11.85 o 
   9   6  -4       86.88      106.16      9.84 o 
  10   6  -4      288.72      332.22     11.34 o 
  11   6  -4       48.36       45.50      6.26 o 
  12   6  -4       43.00       57.12     12.58 o 
  13   6  -4      102.28       70.51     18.27 o 
  14   6  -4       80.96       87.96     16.07 o 
  15   6  -4       32.56       68.50     15.42 o 
   1   7  -4      538.21      613.43     15.60 o 
   2   7  -4     1378.35     1544.13     28.61 o 
   3   7  -4      260.22      280.09     11.89 o 
   4   7  -4      199.26      205.25      9.73 o 
   5   7  -4      853.14      873.90     18.99 o 
   6   7  -4      878.49      821.10     18.80 o 
   7   7  -4      609.05      632.73     22.47 o 
   8   7  -4       28.03       48.79      9.66 o 
   9   7  -4      611.80      644.25     22.20 o 
  10   7  -4     1136.77     1141.09     23.55 o 
  11   7  -4      373.40      364.18     13.54 o 
  12   7  -4      186.33      182.54     21.86 o 
  13   7  -4       18.83       35.10     12.04 o 
  14   7  -4       58.67       64.90     14.89 o 
  15   7  -4       76.85      155.50     24.33 o 
   0   8  -4     1948.78     2163.08     58.62 o 
   1   8  -4      239.63      258.56     11.17 o 
   2   8  -4      825.58      829.19     21.90 o 
   3   8  -4      329.21      297.14     13.75 o 
   4   8  -4      368.40      315.27     11.85 o 
   5   8  -4     1903.30     1753.89     33.82 o 
   6   8  -4      764.87      785.47     21.40 o 
   7   8  -4      249.69      329.56     20.03 o 
   8   8  -4      109.75      142.81     21.25 o 
   9   8  -4      108.76      128.94     17.58 o 
  10   8  -4      326.34      319.31     17.34 o 
  11   8  -4       14.62       14.78      7.83 o 
  12   8  -4      104.98      111.29     15.67 o 
  13   8  -4       63.96       62.74     14.39 o 
  14   8  -4       16.29       16.73     12.72 o 
  15   8  -4       77.26      119.28     18.78 o 
   1   9  -4       58.41       96.70      8.10 o 
   2   9  -4       73.84       80.47      8.85 o 
   3   9  -4       48.97       53.79      6.94 o 
   4   9  -4       23.89       23.54      7.01 o 
   5   9  -4     1461.74     1387.61     32.65 o 
   6   9  -4       74.82      102.56     10.51 o 
   7   9  -4      198.32      241.39     14.50 o 
   8   9  -4      224.14      239.67     18.58 o 
   9   9  -4      190.33      210.26     18.85 o 
  10   9  -4       57.55       57.51      7.95 o 
  11   9  -4      793.66      781.48     25.05 o 
  12   9  -4       72.81       59.83     18.37 o 
  13   9  -4       49.36       36.01     14.88 o 
  14   9  -4       17.90       19.05     13.31 o 
  15   9  -4      174.60      173.53     25.22 o 
   0  10  -4      319.96      285.44     27.81 o 
   1  10  -4     2288.59     2361.93     43.64 o 
   2  10  -4      545.91      518.13     16.81 o 
   3  10  -4      431.39      419.49     14.67 o 
   4  10  -4      252.21      298.99     22.40 o 
   5  10  -4      878.67      941.75     26.66 o 
   6  10  -4      148.25      130.02     11.56 o 
   7  10  -4      167.88      198.68     13.89 o 
   8  10  -4       95.98       47.09     14.10 o 
   9  10  -4      126.86      112.54     16.14 o 
  10  10  -4       92.38      103.07     10.03 o 
  11  10  -4      114.99       93.24     17.10 o 
  12  10  -4      155.29      161.74     20.51 o 
  13  10  -4        2.09       13.86     13.32 o 
  14  10  -4       67.74       44.31     20.11 o 
  15  10  -4       72.97       56.45     22.44 o 
   1  11  -4      563.03      648.98     18.15 o 
   2  11  -4       90.53      106.76     13.64 o 
   3  11  -4      206.22      193.69     14.01 o 
   4  11  -4       74.17       89.90     13.76 o 
   5  11  -4      945.53      887.02     26.05 o 
   6  11  -4       28.30       45.19      8.94 o 
   7  11  -4       42.86       27.06      8.79 o 
   8  11  -4      913.63      818.22     32.94 o 
   9  11  -4       99.34      131.75     17.06 o 
  10  11  -4      126.06       86.21     13.19 o 
  11  11  -4      485.86      571.50     37.19 o 
  12  11  -4      122.27      153.96     20.39 o 
  13  11  -4       71.11       86.02     18.18 o 
  14  11  -4       19.89       17.93     17.62 o 
   0  12  -4      396.62      363.30     19.60 o 
   1  12  -4        7.78       19.27      7.74 o 
   2  12  -4      308.15      329.32     17.71 o 
   3  12  -4     2112.38     1975.73     47.33 o 
   4  12  -4     1863.45     1728.20     38.51 o 
   5  12  -4      444.82      439.95     18.62 o 
   6  12  -4      161.51      154.14     12.84 o 
   7  12  -4      144.37      152.61     13.05 o 
   8  12  -4       61.24       72.57     14.01 o 
   9  12  -4       48.03       33.70     12.24 o 
  10  12  -4       61.81       42.34     14.19 o 
  11  12  -4       17.60       28.50     13.51 o 
  12  12  -4      410.61      461.69     30.17 o 
  13  12  -4      173.97      199.85     23.34 o 
  14  12  -4       39.72       26.91     16.16 o 
   1  13  -4       76.07       60.54     26.98 o 
   2  13  -4      196.60      176.64     19.01 o 
   3  13  -4      209.36      264.30     22.39 o 
   4  13  -4      171.22      198.68     13.49 o 
   5  13  -4      263.21      243.56     14.91 o 
   6  13  -4       90.55       79.29     11.00 o 
   7  13  -4      191.18      180.98     14.27 o 
   8  13  -4      245.72      256.54     16.86 o 
   9  13  -4      187.67      231.34     20.82 o 
  10  13  -4      123.18      122.27     14.03 o 
  11  13  -4      281.74      323.03     25.38 o 
  12  13  -4       84.15       71.76     16.96 o 
  13  13  -4      285.19      233.93     25.22 o 
  14  13  -4      115.47      153.54     23.32 o 
   0  14  -4      286.95      275.28     32.68 o 
   1  14  -4      466.14      424.46     27.30 o 
   2  14  -4      215.31      201.25     20.25 o 
   3  14  -4     2071.55     2111.52     66.73 o 
   4  14  -4      305.74      294.87     20.04 o 
   5  14  -4       61.90       54.63      9.76 o 
   6  14  -4        2.81        0.23      7.49 o 
   7  14  -4        3.99       12.40      8.99 o 
   8  14  -4       56.84       58.84     12.50 o 
   9  14  -4       99.18       57.91     14.72 o 
  10  14  -4      198.52      217.42     21.42 o 
  11  14  -4        1.22       12.94     12.76 o 
  12  14  -4       60.17       81.15     27.75 o 
  13  14  -4      108.07       83.44     19.06 o 
   1  15  -4      262.89      223.02     22.04 o 
   2  15  -4      126.81      120.89     18.49 o 
   3  15  -4      562.53      510.32     31.00 o 
   4  15  -4      159.26      158.97     16.36 o 
   5  15  -4      409.72      381.29     23.25 o 
   6  15  -4      148.77      142.14     13.40 o 
   7  15  -4      441.72      498.05     26.47 o 
   8  15  -4      192.11      193.85     15.95 o 
   9  15  -4      255.57      190.21     19.66 o 
  10  15  -4        2.87        0.87     11.72 o 
  11  15  -4      166.54      185.10     40.87 o 
  12  15  -4       57.87       96.96     26.35 o 
  13  15  -4       71.16       67.22     24.53 o 
   0  16  -4       39.67       63.82     22.88 o 
   1  16  -4       58.92       71.40     16.46 o 
   2  16  -4      398.58      391.11     28.42 o 
   3  16  -4     1159.35     1121.42     46.69 o 
   4  16  -4      519.34      586.18     33.51 o 
   5  16  -4       33.33       15.52     11.84 o 
   6  16  -4      110.04      123.61     16.37 o 
   7  16  -4      200.60      205.66     16.08 o 
   8  16  -4      103.35       71.22     12.37 o 
   9  16  -4      222.63      227.87     21.29 o 
  10  16  -4       23.68        9.81     12.86 o 
  11  16  -4        2.84      -20.95     10.47 o 
  12  16  -4       11.31        9.79     13.48 o 
  13  16  -4      250.36      342.08     49.33 o 
   1  17  -4      526.50      495.89     32.03 o 
   2  17  -4       13.25       -0.15     12.61 o 
   3  17  -4        4.41       -4.65     10.82 o 
   4  17  -4      214.96      226.90     23.88 o 
   5  17  -4       75.29       67.32     14.08 o 
   6  17  -4       39.31       45.85     15.70 o 
   7  17  -4      171.20      146.89     24.65 o 
   8  17  -4      136.62      110.95     17.03 o 
   9  17  -4      144.80      154.72     18.99 o 
  10  17  -4      411.90      470.67     47.39 o 
  11  17  -4       20.49       33.77     15.11 o 
  12  17  -4      400.02      561.45     34.52 o 
   0  18  -4     1157.25      997.10     65.24 o 
   1  18  -4      784.75      758.24     40.16 o 
   2  18  -4     1009.30      930.75     44.87 o 
   3  18  -4      273.49      290.26     26.89 o 
   4  18  -4      159.72      154.19     21.61 o 
   5  18  -4       49.58       46.64     23.95 o 
   6  18  -4       65.69       38.17     12.70 o 
   7  18  -4      156.52      168.41     19.40 o 
   8  18  -4       55.67       67.44     15.07 o 
   9  18  -4      180.94      164.21     27.46 o 
  10  18  -4       25.37       35.72     44.11 o 
  11  18  -4       14.10       26.47     14.49 o 
  12  18  -4       46.24       36.16     16.35 o 
   1  19  -4      153.84      154.72     21.94 o 
   2  19  -4      260.94      195.67     23.58 o 
   3  19  -4       57.70       35.49     33.28 o 
   4  19  -4      214.04      235.34     25.30 o 
   5  19  -4      144.31      155.64     22.78 o 
   6  19  -4       48.24       46.64     14.10 o 
   7  19  -4       39.18       50.04     17.55 o 
   8  19  -4      101.22      122.73     18.58 o 
   9  19  -4       55.69       77.93     21.85 o 
  10  19  -4      230.86      243.65     31.79 o 
  11  19  -4      184.43      186.61     29.83 o 
   0  20  -4      274.87      264.86     38.70 o 
   1  20  -4      743.26      728.64     40.10 o 
   2  20  -4      382.33      355.99     30.58 o 
   3  20  -4       99.47      116.52     21.40 o 
   4  20  -4       38.68       27.14     15.29 o 
   5  20  -4       86.23       65.65     18.70 o 
   6  20  -4       26.35       25.41     12.70 o 
   7  20  -4       33.39       42.49     13.83 o 
   8  20  -4       30.30       51.58     22.70 o 
   9  20  -4       16.86        5.40     12.71 o 
  10  20  -4       16.94       35.29     20.12 o 
  11  20  -4        1.57       -4.40     18.23 o 
   1  21  -4      112.01      110.13     21.88 o 
   2  21  -4       48.80       65.69     18.22 o 
   3  21  -4      226.68      201.19     25.95 o 
   4  21  -4       78.92       60.73     29.28 o 
   5  21  -4      355.95      380.87     43.25 o 
   6  21  -4       18.38       17.24     13.08 o 
   7  21  -4       28.12       18.21     13.34 o 
   8  21  -4        7.00       20.46     14.37 o 
   9  21  -4      232.08      260.20     27.53 o 
  10  21  -4        6.67       -8.92     18.27 o 
   0  22  -4      783.09      705.45     60.40 o 
   1  22  -4      130.15      129.20     27.42 o 
   2  22  -4       77.57       83.50     20.66 o 
   3  22  -4      106.79       87.45     33.85 o 
   4  22  -4      174.90      171.94     25.86 o 
   5  22  -4       97.59      119.47     26.76 o 
   6  22  -4       60.99       59.91     21.46 o 
   7  22  -4      168.33      108.16     20.76 o 
   8  22  -4       21.52       33.79     15.75 o 
   9  22  -4      108.41      147.27     22.06 o 
  10  22  -4       19.46       42.06     21.25 o 
   1  23  -4      378.65      361.86     33.31 o 
   2  23  -4       68.14       88.34     21.91 o 
   3  23  -4       46.32       58.55     18.60 o 
   4  23  -4      280.39      289.19     43.00 o 
   5  23  -4      133.87      100.42     22.78 o 
   6  23  -4      222.19      246.67     30.25 o 
   7  23  -4       24.49       19.87     17.59 o 
   8  23  -4       75.58       62.33     18.30 o 
   9  23  -4       72.71       54.53     18.27 o 
   0  24  -4     1472.01     1542.77     93.58 o 
   1  24  -4      172.16      211.59     29.02 o 
   2  24  -4       65.35       53.29     19.67 o 
   3  24  -4       72.58       71.09     20.75 o 
   4  24  -4       17.24       29.85     18.98 o 
   5  24  -4       41.39       23.53     18.25 o 
   6  24  -4       42.11       21.13     18.67 o 
   7  24  -4       39.78       48.91     20.66 o 
   8  24  -4       52.75       68.82     19.11 o 
   1  25  -4      431.25      419.17     37.72 o 
   2  25  -4      143.38      171.56     40.36 o 
   3  25  -4      218.81      254.49     31.94 o 
   4  25  -4       42.46       67.98     24.22 o 
   5  25  -4       26.57       55.26     21.49 o 
   6  25  -4        8.43        8.35     19.02 o 
   7  25  -4      158.94      180.73     47.26 o 
   0  26  -4       54.43       85.10     31.64 o 
   1  26  -4      110.56       78.20     23.30 o 
   2  26  -4       87.60       89.76     23.87 o 
   3  26  -4       61.64       55.24     21.83 o 
   4  26  -4       55.73       47.40     21.40 o 
   5  26  -4       84.90       84.89     24.77 o 
   6  26  -4      137.69       93.35     25.24 o 
   1  27  -4      185.04      128.19     57.31 o 
   2  27  -4       18.80       18.15     22.43 o 
   3  27  -4       12.62       18.04     19.97 o 
   4  27  -4       75.91       52.96     23.53 o 
   5  27  -4       69.32       57.55     23.16 o 
   0  28  -4       70.52       64.77     34.60 o 
   1  28  -4      124.91      170.00     32.57 o 
   2  28  -4      221.79      196.93     32.84 o 
   2   0  -3     6103.10     6259.18    111.67 o 
   4   0  -3     1999.04     2090.60     42.17 o 
   6   0  -3      501.36      557.64     17.74 o 
   8   0  -3      765.03      718.49     14.63 o 
  10   0  -3      178.03      165.38     14.00 o 
  12   0  -3      114.11      102.52     15.10 o 
  14   0  -3      250.44      271.81     22.59 o 
  16   0  -3      181.48      242.88     30.66 o 
   0   1  -3      944.12     1014.20     41.18 o 
   1   1  -3      817.11      955.58     17.23 o 
   2   1  -3     3439.96     3562.16     44.48 o 
   3   1  -3      847.26      884.24     15.12 o 
   4   1  -3     4529.19     4740.78     55.17 o 
   5   1  -3      603.58      639.76     13.47 o 
   6   1  -3     1213.10     1173.15     17.93 o 
   7   1  -3      129.56      141.11      4.61 o 
   8   1  -3       79.41       69.22      3.83 o 
   9   1  -3       59.57       42.29      4.59 o 
  10   1  -3       75.11       69.94      6.51 o 
  11   1  -3      386.63      347.35     12.06 o 
  12   1  -3      303.36      275.54     14.37 o 
  13   1  -3      117.98      132.08     11.82 o 
  14   1  -3      143.77      133.92     12.48 o 
  15   1  -3       31.17       50.44     10.44 o 
  16   1  -3      172.42      164.74     22.17 o 
   1   2  -3       93.00      117.65     16.89 o 
   2   2  -3     1835.08     1928.42     27.13 o 
   3   2  -3      312.27      310.60     14.63 o 
   4   2  -3     3309.33     3485.57     42.24 o 
   5   2  -3     1709.15     1663.03     24.66 o 
   6   2  -3      219.08      204.21      6.76 o 
   7   2  -3      263.51      264.21      7.16 o 
   8   2  -3      522.97      519.33      9.05 o 
   9   2  -3      516.08      494.11     11.37 o 
  10   2  -3      115.62       97.22      7.93 o 
  11   2  -3     1132.51     1010.05     18.55 o 
  12   2  -3      403.54      389.84     14.00 o 
  13   2  -3      332.49      319.47     15.91 o 
  14   2  -3      202.41      217.88     14.66 o 
  15   2  -3       96.14       85.24     15.18 o 
  16   2  -3       67.87       56.62     14.80 o 
   0   3  -3     4881.53     4961.88     88.84 o 
   1   3  -3     1498.52     1541.41     26.14 o 
   2   3  -3       80.33       89.22      5.39 o 
   3   3  -3      916.59     1002.32     16.18 o 
   4   3  -3      378.35      421.41      9.89 o 
   5   3  -3      777.02      787.13     15.01 o 
   6   3  -3     2902.23     2905.14     35.92 o 
   7   3  -3      448.90      472.33     11.81 o 
   8   3  -3       70.60       55.30      3.51 o 
   9   3  -3       40.44       26.92      4.18 o 
  10   3  -3      482.77      481.72     11.86 o 
  11   3  -3      299.34      285.43      9.97 o 
  12   3  -3      107.16      101.23      8.95 o 
  13   3  -3        1.33        3.44      7.31 o 
  14   3  -3        5.46       19.93      9.55 o 
  15   3  -3      137.16      154.01     17.96 o 
  16   3  -3      261.88      310.69     23.84 o 
   1   4  -3     1498.25     1690.78     22.03 o 
   2   4  -3     5053.78     5064.56     61.00 o 
   3   4  -3      276.22      265.33      7.97 o 
   4   4  -3      408.93      414.67      9.99 o 
   5   4  -3      939.30      854.81     14.62 o 
   6   4  -3      937.62      923.07     13.98 o 
   7   4  -3      998.11      964.72     14.21 o 
   8   4  -3     1785.76     1695.15     20.25 o 
   9   4  -3      428.04      431.23     10.68 o 
  10   4  -3      345.50      314.87      9.84 o 
  11   4  -3      131.81      146.16      7.73 o 
  12   4  -3      172.01      171.97     10.26 o 
  13   4  -3      133.60      126.60     13.23 o 
  14   4  -3      106.81       94.09     12.57 o 
  15   4  -3       96.10      135.95     16.92 o 
  16   4  -3        4.86       13.95     14.81 o 
   0   5  -3     2418.17     2341.63     46.69 o 
   1   5  -3     1114.71     1184.37     19.71 o 
   2   5  -3      365.31      359.25     14.00 o 
   3   5  -3     2496.53     2637.69     32.90 o 
   4   5  -3      967.05     1030.07     16.70 o 
   5   5  -3       46.93       41.09      4.54 o 
   6   5  -3     2223.44     2235.02     25.79 o 
   7   5  -3       36.22       35.66      2.88 o 
   8   5  -3      767.16      738.28     15.23 o 
   9   5  -3       56.70       72.31      5.34 o 
  10   5  -3      317.73      314.63      9.85 o 
  11   5  -3      183.43      170.74     11.91 o 
  12   5  -3       59.47       61.62      8.13 o 
  13   5  -3       48.65       65.37     10.98 o 
  14   5  -3        0.24       12.35      9.37 o 
  15   5  -3       55.75       64.79     16.81 o 
  16   5  -3       93.99       46.52     17.87 o 
   1   6  -3     1130.63     1276.33     23.14 o 
   2   6  -3     1249.51     1375.06     21.76 o 
   3   6  -3      837.54      876.67     22.05 o 
   4   6  -3      703.05      720.11     14.49 o 
   5   6  -3       18.35       21.01      3.98 o 
   6   6  -3     1240.93     1137.26     14.72 o 
   7   6  -3     1416.47     1313.27     16.55 o 
   8   6  -3      301.79      286.41      7.40 o 
   9   6  -3     1342.98     1185.64     19.05 o 
  10   6  -3      359.24      366.63     14.64 o 
  11   6  -3       40.09       32.10      5.47 o 
  12   6  -3      306.95      274.13     16.22 o 
  13   6  -3       29.14       18.79     10.60 o 
  14   6  -3      341.62      386.53     23.82 o 
  15   6  -3       37.19       61.24     17.63 o 
  16   6  -3       67.05       80.49     20.21 o 
   0   7  -3      914.10      935.20     29.60 o 
   1   7  -3      887.14      844.42     19.07 o 
   2   7  -3     2285.73     2327.04     42.21 o 
   3   7  -3      118.55      122.09      7.87 o 
   4   7  -3     3571.91     3592.20     45.90 o 
   5   7  -3      167.30      166.93      4.89 o 
   6   7  -3      638.29      523.15      9.28 o 
   7   7  -3      379.85      358.38      7.29 o 
   8   7  -3        1.12        5.27      3.14 o 
   9   7  -3      608.69      563.66     20.64 o 
  10   7  -3        2.57        3.20      4.16 o 
  11   7  -3       29.89       33.00      5.46 o 
  12   7  -3       34.15       23.63     10.59 o 
  13   7  -3       32.80       23.00     10.92 o 
  14   7  -3       42.70       49.29     13.54 o 
  15   7  -3       20.79       41.22     15.74 o 
  16   7  -3      202.13      234.83     28.73 o 
   1   8  -3     1405.39     1449.88     33.41 o 
   2   8  -3      132.50      118.33      9.08 o 
   3   8  -3       91.95      125.39      8.09 o 
   4   8  -3     2651.34     2785.87     76.08 o 
   5   8  -3      167.49      174.76      5.48 o 
   6   8  -3      610.10      586.32     10.52 o 
   7   8  -3     2125.79     2099.04     25.68 o 
   8   8  -3     1348.64     1273.13     19.09 o 
   9   8  -3     1310.12     1290.70     21.37 o 
  10   8  -3       55.86       61.93      9.62 o 
  11   8  -3      336.78      318.89     12.13 o 
  12   8  -3      221.39      164.18     16.31 o 
  13   8  -3      247.91      249.56     26.54 o 
  14   8  -3      355.62      369.13     23.65 o 
  15   8  -3       88.62       47.59     17.33 o 
  16   8  -3       53.45       51.61     18.46 o 
   0   9  -3     1897.92     1806.70     48.08 o 
   1   9  -3      566.97      631.68     29.64 o 
   2   9  -3      339.23      344.77     13.40 o 
   3   9  -3      140.29      132.74     10.30 o 
   4   9  -3      169.38      178.18     10.47 o 
   5   9  -3      149.41      164.66      7.66 o 
   6   9  -3      625.23      656.04     10.90 o 
   7   9  -3      251.01      265.17      7.35 o 
   8   9  -3      155.05      171.09     10.56 o 
   9   9  -3      385.13      361.87     15.93 o 
  10   9  -3       37.98       37.36      6.36 o 
  11   9  -3       14.17        5.37      6.72 o 
  12   9  -3      190.09      195.65     17.67 o 
  13   9  -3      172.91      161.53     17.52 o 
  14   9  -3       62.37       28.90     15.05 o 
  15   9  -3       99.71      126.91     21.23 o 
   1  10  -3     2046.88     2113.80     67.86 o 
   2  10  -3      674.56      705.91     22.90 o 
   3  10  -3      651.61      622.86     18.76 o 
   4  10  -3      251.96      235.90     10.98 o 
   5  10  -3      622.36      603.73     12.41 o 
   6  10  -3      191.87      177.86     11.21 o 
   7  10  -3      235.02      200.70      7.76 o 
   8  10  -3      500.59      528.15     13.04 o 
   9  10  -3      160.28      150.70      8.47 o 
  10  10  -3      133.22      131.57      8.58 o 
  11  10  -3      195.30      182.21     12.23 o 
  12  10  -3      108.12       88.01     13.79 o 
  13  10  -3      123.74      126.29     19.88 o 
  14  10  -3        1.56        0.90     13.04 o 
  15  10  -3       56.44       91.49     19.98 o 
   0  11  -3     2015.22     2133.14     85.42 o 
   1  11  -3      627.37      702.16     20.37 o 
   2  11  -3      534.02      539.04     19.32 o 
   3  11  -3      726.34      755.66     16.81 o 
   4  11  -3      907.30      848.58     15.32 o 
   5  11  -3      145.20      108.06      5.54 o 
   6  11  -3     2874.22     2771.57     37.05 o 
   7  11  -3     1138.20     1078.39     19.28 o 
   8  11  -3       94.19      104.01      6.57 o 
   9  11  -3      548.12      544.96     18.59 o 
  10  11  -3      102.46       98.01      8.06 o 
  11  11  -3       58.88       67.51     14.22 o 
  12  11  -3       16.86       21.02     15.71 o 
  13  11  -3       22.28       11.15     12.75 o 
  14  11  -3       35.53       41.68     21.85 o 
  15  11  -3       73.94       70.64     22.12 o 
   1  12  -3      495.62      398.50     23.26 o 
   2  12  -3      512.32      525.02     13.77 o 
   3  12  -3      415.42      421.78     12.86 o 
   4  12  -3      499.80      455.32     10.75 o 
   5  12  -3     1082.22     1045.70     16.28 o 
   6  12  -3     1592.74     1537.40     26.45 o 
   7  12  -3       27.27       28.19      4.62 o 
   8  12  -3      432.84      407.95     11.90 o 
   9  12  -3      266.32      255.21     10.17 o 
  10  12  -3      634.86      591.99     18.58 o 
  11  12  -3      177.97      144.20     18.28 o 
  12  12  -3      225.93      210.11     24.70 o 
  13  12  -3      177.22      250.23     23.58 o 
  14  12  -3      208.49      222.49     29.93 o 
  15  12  -3       70.40       86.62     23.95 o 
   0  13  -3     2064.82     1964.50     85.61 o 
   1  13  -3      552.41      601.82     14.11 o 
   2  13  -3      911.18      890.58     17.24 o 
   3  13  -3       69.04       55.27      4.36 o 
   4  13  -3      204.55      180.29      8.18 o 
   5  13  -3       51.03       46.50      3.89 o 
   6  13  -3      238.65      242.48     11.49 o 
   7  13  -3      216.80      205.96     10.11 o 
   8  13  -3       74.74       70.63      6.21 o 
   9  13  -3      151.07      168.05      8.74 o 
  10  13  -3      105.92       93.24     16.11 o 
  11  13  -3        4.03       -4.53     10.83 o 
  12  13  -3       41.45       21.51     13.27 o 
  13  13  -3       62.37       75.85     24.00 o 
  14  13  -3       31.38       22.48     18.21 o 
   1  14  -3      627.90      614.77     19.00 o 
   2  14  -3      374.48      357.17     10.29 o 
   3  14  -3      475.13      440.52     10.05 o 
   4  14  -3       55.85       59.60      4.14 o 
   5  14  -3      502.82      479.99     11.71 o 
   6  14  -3       31.57       19.69      4.85 o 
   7  14  -3     1306.92     1334.14     25.54 o 
   8  14  -3      251.73      223.40      9.59 o 
   9  14  -3      555.02      521.77     15.81 o 
  10  14  -3      112.51      146.22     18.01 o 
  11  14  -3      527.73      545.00     31.15 o 
  12  14  -3       91.68       72.98     16.56 o 
  13  14  -3       85.14       83.37     19.77 o 
  14  14  -3       84.35       84.58     23.76 o 
   0  15  -3      114.60      107.90      6.92 o 
   1  15  -3     2116.17     2077.61     30.28 o 
   2  15  -3      485.53      500.06     11.36 o 
   3  15  -3      885.25      859.45     17.65 o 
   4  15  -3      542.40      498.24     12.13 o 
   5  15  -3     1055.68     1029.48     19.00 o 
   6  15  -3       71.22       78.21      6.60 o 
   7  15  -3     1403.02     1315.37     25.71 o 
   8  15  -3      172.17      174.37      9.59 o 
   9  15  -3      470.20      487.16     28.13 o 
  10  15  -3       25.74       37.20     13.27 o 
  11  15  -3       86.97       74.81     15.98 o 
  12  15  -3       79.27       64.93     16.48 o 
  13  15  -3       94.00       71.64     22.29 o 
  14  15  -3       67.15       54.88     22.49 o 
   1  16  -3      432.01      445.91     12.98 o 
   2  16  -3       12.34       19.61      4.53 o 
   3  16  -3      822.63      813.99     17.63 o 
   4  16  -3      669.00      659.39     15.84 o 
   5  16  -3      529.85      516.27     13.01 o 
   6  16  -3      201.58      202.48      9.97 o 
   7  16  -3       23.64       18.94      6.08 o 
   8  16  -3      532.06      492.36     18.84 o 
   9  16  -3      137.97      160.35     15.06 o 
  10  16  -3       24.40       15.35     12.10 o 
  11  16  -3      370.01      369.01     26.43 o 
  12  16  -3       35.42       16.45     13.83 o 
  13  16  -3      134.70      177.94     28.40 o 
   0  17  -3     1073.03     1038.04     42.79 o 
   1  17  -3      430.91      448.73     13.39 o 
   2  17  -3     1875.45     1905.67     34.35 o 
   3  17  -3      259.39      264.78     10.67 o 
   4  17  -3       95.10       96.74      7.06 o 
   5  17  -3      249.71      240.59     10.07 o 
   6  17  -3       47.93       40.94      6.08 o 
   7  17  -3      160.34      188.32     12.69 o 
   8  17  -3      106.77      140.32     13.43 o 
   9  17  -3       83.70       71.77     12.07 o 
  10  17  -3      238.40      258.84     22.70 o 
  11  17  -3      202.83      214.54     22.61 o 
  12  17  -3       10.22       36.40     15.53 o 
  13  17  -3       48.45       64.63     22.47 o 
   1  18  -3      189.55      182.49      9.44 o 
   2  18  -3      456.71      411.16     13.40 o 
   3  18  -3      102.55       90.48      7.33 o 
   4  18  -3      189.23      190.11      9.60 o 
   5  18  -3      243.83      257.16     15.87 o 
   6  18  -3      171.25      169.82     10.27 o 
   7  18  -3        7.84        9.47      6.09 o 
   8  18  -3      349.62      319.40     19.73 o 
   9  18  -3       17.19       11.18      9.76 o 
  10  18  -3      643.57      622.83     27.07 o 
  11  18  -3      176.04      154.67     27.06 o 
  12  18  -3      241.58      209.94     24.11 o 
  13  18  -3      120.36      111.81     25.38 o 
   0  19  -3     1373.46     1283.92     41.55 o 
   1  19  -3      103.03      114.58      8.19 o 
   2  19  -3      354.10      364.03     15.06 o 
   3  19  -3      617.54      622.77     17.45 o 
   4  19  -3       74.35       89.78      7.57 o 
   5  19  -3      125.47      148.41     14.93 o 
   6  19  -3      135.01      113.39     10.88 o 
   7  19  -3      428.06      384.58     38.51 o 
   8  19  -3      100.92       98.87     13.78 o 
   9  19  -3      477.58      470.38     24.06 o 
  10  19  -3      139.15      152.04     16.31 o 
  11  19  -3       21.35       12.59     13.76 o 
  12  19  -3       37.99       40.70     16.10 o 
   1  20  -3      796.41      798.59     20.33 o 
   2  20  -3      159.75      158.77      9.50 o 
   3  20  -3      284.65      288.26     12.19 o 
   4  20  -3       47.09       59.23      7.13 o 
   5  20  -3      119.75      126.17     11.48 o 
   6  20  -3       26.67       14.31     12.53 o 
   7  20  -3      107.35      112.29     17.78 o 
   8  20  -3        1.76       14.36     12.61 o 
   9  20  -3      437.89      455.52     44.34 o 
  10  20  -3       70.31       48.20     13.40 o 
  11  20  -3      147.41      123.03     28.72 o 
  12  20  -3       48.00       72.75     18.29 o 
   0  21  -3      173.14      170.93     15.87 o 
   1  21  -3     1432.77     1338.19     40.93 o 
   2  21  -3      325.60      324.06     13.36 o 
   3  21  -3      814.65      771.28     25.07 o 
   4  21  -3       53.56       59.89      8.92 o 
   5  21  -3       53.62       71.20     19.38 o 
   6  21  -3       17.51       -0.43     11.03 o 
   7  21  -3      161.67      139.97     19.06 o 
   8  21  -3       86.81       90.22     17.25 o 
   9  21  -3      323.21      317.82     26.06 o 
  10  21  -3       13.58       12.31     13.78 o 
  11  21  -3        9.28       23.96     20.77 o 
   1  22  -3       46.97       49.41      7.28 o 
   2  22  -3      250.31      211.52     23.02 o 
   3  22  -3      116.89      102.54     15.60 o 
   4  22  -3        6.79       15.62     10.73 o 
   5  22  -3      190.61      201.93     25.92 o 
   6  22  -3       53.70       47.36     14.82 o 
   7  22  -3      107.33      117.44     19.32 o 
   8  22  -3      114.20      144.55     20.38 o 
   9  22  -3      209.02      203.73     23.46 o 
  10  22  -3       49.67        7.42     14.59 o 
  11  22  -3      226.46      247.22     33.64 o 
   0  23  -3      122.94      129.36     32.83 o 
   1  23  -3      414.52      466.58     27.74 o 
   2  23  -3       56.60       46.86     13.31 o 
   3  23  -3      355.12      395.79     25.61 o 
   4  23  -3      124.74      145.31     31.97 o 
   5  23  -3       18.80       27.35     17.07 o 
   6  23  -3       97.60       78.26     17.32 o 
   7  23  -3        1.53        1.53     13.33 o 
   8  23  -3       52.80       53.18     16.64 o 
   9  23  -3      111.96      124.30     20.71 o 
  10  23  -3       18.89        8.08     14.92 o 
   1  24  -3      135.80      110.67     17.89 o 
   2  24  -3      122.34      156.56     19.42 o 
   3  24  -3       27.55       26.61     12.27 o 
   4  24  -3      162.12      159.78     25.56 o 
   5  24  -3      148.52      138.49     58.50 o 
   6  24  -3      138.13       80.65     21.30 o 
   7  24  -3       11.78       17.61     14.17 o 
   8  24  -3       83.04       83.29     19.16 o 
   9  24  -3       16.00       22.61     15.89 o 
   0  25  -3      141.55      122.97     33.03 o 
   1  25  -3       61.19       68.28     20.61 o 
   2  25  -3      150.16      191.17     22.55 o 
   3  25  -3      269.63      248.14     34.32 o 
   4  25  -3       94.83       50.39     19.18 o 
   5  25  -3       65.96       41.94     27.44 o 
   6  25  -3      119.63      129.05     25.59 o 
   7  25  -3      127.59      135.67     21.51 o 
   8  25  -3      113.89       94.48     20.41 o 
   1  26  -3        0.68       14.12     17.79 o 
   2  26  -3      183.09      226.08     23.39 o 
   3  26  -3       15.45       34.15     19.39 o 
   4  26  -3       61.07       80.58     23.30 o 
   5  26  -3      423.86      448.81     43.86 o 
   6  26  -3        5.08        5.71     18.16 o 
   7  26  -3       70.04       85.30     24.57 o 
   0  27  -3       16.87       29.47     27.83 o 
   1  27  -3      239.17      234.16     31.78 o 
   2  27  -3       36.12       34.23     15.32 o 
   3  27  -3       95.70      111.85     28.98 o 
   4  27  -3       79.38       67.62     31.31 o 
   5  27  -3      177.44      138.43     27.07 o 
   6  27  -3       25.09       15.85     20.22 o 
   1  28  -3       26.76       42.87     21.67 o 
   2  28  -3       12.94       19.83     19.51 o 
   3  28  -3       28.75       49.45     22.00 o 
   4  28  -3       89.62       62.04     22.28 o 
   5  28  -3      121.17      122.31     27.92 o 
   0  29  -3        5.20      -29.20     22.06 o 
   1  29  -3       87.21       78.07     25.01 o 
   2  29  -3       37.63       64.35     24.76 o 
   0   0  -2     7578.97     6644.71    213.98 o 
   2   0  -2     2304.84     2763.87     45.97 o 
   4   0  -2     3405.62     3639.06     43.22 o 
   6   0  -2     4857.79     5148.66     60.80 o 
   8   0  -2      105.63      114.08      8.27 o 
  10   0  -2     1017.86      915.08     25.66 o 
  12   0  -2     1019.91      974.46     28.64 o 
  14   0  -2       23.34       37.21     15.46 o 
  16   0  -2       27.10       59.18     26.93 o 
   1   1  -2    15267.73    14825.36    219.69 o 
   2   1  -2     1926.96     1895.58     23.95 o 
   3   1  -2     4361.90     4370.08     45.71 o 
   4   1  -2      690.45      832.15      9.45 o 
   5   1  -2      521.72      600.00      9.24 o 
   6   1  -2     1110.88     1126.02     13.78 o 
   7   1  -2      169.07      191.43      6.11 o 
   8   1  -2      801.18      721.70     12.47 o 
   9   1  -2       88.97       76.74      8.65 o 
  10   1  -2      572.03      576.03     22.29 o 
  11   1  -2     1176.60     1143.99     21.45 o 
  12   1  -2       17.24       13.45      5.65 o 
  13   1  -2      373.38      405.70     16.62 o 
  14   1  -2      287.43      251.34     16.24 o 
  15   1  -2       79.08      104.72     24.64 o 
  16   1  -2      194.69      236.88     23.98 o 
  17   1  -2       62.48       92.95     22.83 o 
   0   2  -2    16071.57    15778.89    332.23 o 
   1   2  -2    31704.33    33895.21    476.37 o 
   2   2  -2     8957.15     9956.02    110.59 o 
   3   2  -2     2329.04     2376.57     25.61 o 
   4   2  -2     3707.05     3848.00     33.54 o 
   5   2  -2      866.66      860.83     10.24 o 
   6   2  -2     3105.42     2931.30     30.43 o 
   7   2  -2      743.62      724.03     11.90 o 
   8   2  -2       33.31       30.58      3.73 o 
   9   2  -2      267.19      287.46     11.12 o 
  10   2  -2     1398.68     1305.00     22.51 o 
  11   2  -2       72.58       82.15      7.44 o 
  12   2  -2      324.16      301.43     11.87 o 
  13   2  -2       75.46       92.33     10.08 o 
  14   2  -2      330.87      365.08     21.57 o 
  15   2  -2      211.50      266.70     20.35 o 
  16   2  -2      140.74      169.91     18.23 o 
  17   2  -2      169.50      239.60     22.21 o 
   1   3  -2     8155.77     7333.23     89.49 o 
   2   3  -2     3473.39     3609.00     42.82 o 
   3   3  -2     1129.59     1167.98     16.93 o 
   4   3  -2     1863.03     1906.31     18.99 o 
   5   3  -2      171.66      175.82      4.67 o 
   6   3  -2     1178.11     1178.32     14.19 o 
   7   3  -2      454.04      436.72      9.32 o 
   8   3  -2      190.49      217.78      6.37 o 
   9   3  -2     1419.25     1345.43     22.35 o 
  10   3  -2     1029.68      945.87     18.67 o 
  11   3  -2      383.92      326.63     11.59 o 
  12   3  -2       89.43       84.84      7.71 o 
  13   3  -2      403.15      396.69     18.29 o 
  14   3  -2      328.59      324.97     20.55 o 
  15   3  -2      285.46      283.65     25.91 o 
  16   3  -2       14.59       25.05     12.62 o 
   0   4  -2    13615.29    15734.80    261.96 o 
   1   4  -2       13.46       15.28      3.16 o 
   2   4  -2      155.88      247.51     10.78 o 
   3   4  -2     1007.22     1138.12     12.90 o 
   4   4  -2     2292.74     2386.77     22.01 o 
   5   4  -2     2709.97     2821.93     26.12 o 
   6   4  -2      527.62      511.56      8.04 o 
   7   4  -2      145.44      127.62      4.85 o 
   8   4  -2      159.92      168.98      5.85 o 
   9   4  -2      313.98      294.93     13.03 o 
  10   4  -2       93.55       98.51      7.16 o 
  11   4  -2       49.98       56.66      7.15 o 
  12   4  -2      650.20      614.93     17.19 o 
  13   4  -2       55.71       46.20      9.16 o 
  14   4  -2       68.65       56.21     15.99 o 
  15   4  -2       74.72       81.11     13.97 o 
  16   4  -2      220.76      245.57     26.01 o 
   1   5  -2     1600.61     1458.94     27.25 o 
   2   5  -2       61.85      106.20     11.39 o 
   3   5  -2      592.08      727.34      8.75 o 
   4   5  -2     1175.02     1132.06     11.72 o 
   5   5  -2      376.34      362.71      6.66 o 
   6   5  -2      925.50      873.75     10.51 o 
   7   5  -2      134.62      149.86      4.38 o 
   8   5  -2     3923.95     3752.63     40.76 o 
   9   5  -2       72.45       82.28      6.47 o 
  10   5  -2      799.70      736.21     17.42 o 
  11   5  -2      256.28      255.26     11.39 o 
  12   5  -2      397.74      339.85     13.49 o 
  13   5  -2      135.26      126.20     13.17 o 
  14   5  -2      169.97      160.21     24.37 o 
  15   5  -2       15.41       28.60     11.77 o 
  16   5  -2       15.55       22.28     12.12 o 
   0   6  -2     4083.88     3825.27    125.28 o 
   1   6  -2     1282.92     1457.49     27.17 o 
   2   6  -2      646.27      521.33      8.99 o 
   3   6  -2     2913.02     3218.33     29.17 o 
   4   6  -2     2803.34     2757.14     26.12 o 
   5   6  -2      205.46      213.39      4.80 o 
   6   6  -2      243.16      262.46      5.50 o 
   7   6  -2      250.70      259.81      5.99 o 
   8   6  -2       51.26       54.01      4.69 o 
   9   6  -2      673.87      615.50     12.84 o 
  10   6  -2      187.29      173.76      8.51 o 
  11   6  -2      244.15      206.87     10.64 o 
  12   6  -2      293.52      303.28     12.91 o 
  13   6  -2       51.82       59.05     10.52 o 
  14   6  -2       29.48       27.07     12.82 o 
  15   6  -2        8.03       -4.46     11.97 o 
  16   6  -2      178.70      139.24     22.86 o 
   1   7  -2      448.56      389.38      7.20 o 
   2   7  -2      176.78      189.65      6.20 o 
   3   7  -2     1695.79     1576.18     17.24 o 
   4   7  -2     1286.67     1255.27     13.36 o 
   5   7  -2     1484.12     1523.89     16.97 o 
   6   7  -2     1090.01     1083.34     13.03 o 
   7   7  -2      219.41      217.35      5.82 o 
   8   7  -2     3113.03     2953.85     40.25 o 
   9   7  -2      196.42      178.25      7.40 o 
  10   7  -2      158.59      160.32     12.45 o 
  11   7  -2      561.67      507.43     13.96 o 
  12   7  -2      136.05      141.51     12.26 o 
  13   7  -2       73.65       56.48     11.44 o 
  14   7  -2      171.23      175.11     16.81 o 
  15   7  -2      100.79       96.95     25.61 o 
  16   7  -2      135.27      112.72     20.31 o 
   0   8  -2     1687.91     1524.70     29.68 o 
   1   8  -2     2138.12     2265.35     26.78 o 
   2   8  -2      194.77      279.26      5.57 o 
   3   8  -2     3572.47     3565.53     34.45 o 
   4   8  -2      627.91      730.58      9.33 o 
   5   8  -2       36.97       67.71      3.36 o 
   6   8  -2     1230.33     1267.05     15.30 o 
   7   8  -2      303.95      319.55      7.25 o 
   8   8  -2      242.21      209.18      7.68 o 
   9   8  -2       79.70       68.15      5.57 o 
  10   8  -2      364.46      309.64     10.81 o 
  11   8  -2       25.63       16.12      5.30 o 
  12   8  -2       72.00       72.80     10.24 o 
  13   8  -2      164.29      170.10     28.86 o 
  14   8  -2       20.21      -10.25     14.38 o 
  15   8  -2      156.51      225.68     23.94 o 
  16   8  -2      175.69      226.61     26.11 o 
   1   9  -2     1064.13      912.88     20.60 o 
   2   9  -2     3036.92     3244.17     33.05 o 
   3   9  -2      541.28      555.67     13.59 o 
   4   9  -2      229.93      228.66      5.31 o 
   5   9  -2     1775.36     1731.41     18.81 o 
   6   9  -2       81.73       98.69      4.12 o 
   7   9  -2     1166.42     1043.97     15.50 o 
   8   9  -2      558.08      553.05     12.04 o 
   9   9  -2     1212.80     1214.13     20.64 o 
  10   9  -2       60.54       65.71      6.51 o 
  11   9  -2     1161.46     1051.30     22.80 o 
  12   9  -2       12.63        8.51     13.81 o 
  13   9  -2      262.76      297.18     23.64 o 
  14   9  -2      155.63      158.79     24.93 o 
  15   9  -2       20.87        1.97     12.90 o 
  16   9  -2      123.11      153.70     22.81 o 
   0  10  -2      555.46      616.14     14.82 o 
   1  10  -2     2180.48     2399.46     31.19 o 
   2  10  -2      467.46      488.35      7.71 o 
   3  10  -2      755.37      696.58     10.58 o 
   4  10  -2      309.90      351.82      6.92 o 
   5  10  -2       53.70       60.97      3.27 o 
   6  10  -2     1383.13     1302.30     16.46 o 
   7  10  -2      110.79      117.15      5.51 o 
   8  10  -2      305.36      287.96      8.87 o 
   9  10  -2      432.60      416.92     13.64 o 
  10  10  -2      338.42      349.45     11.69 o 
  11  10  -2       18.96       14.11      6.20 o 
  12  10  -2       72.66       83.29     13.18 o 
  13  10  -2      198.39      137.83     18.57 o 
  14  10  -2       57.57       67.59     15.77 o 
  15  10  -2       20.11       26.48     15.14 o 
  16  10  -2      143.22      229.21     30.55 o 
   1  11  -2      653.72      686.42     11.04 o 
   2  11  -2      596.92      594.06     10.21 o 
   3  11  -2     1266.71     1318.54     16.93 o 
   4  11  -2      691.14      697.00     10.80 o 
   5  11  -2       38.20       36.88      3.35 o 
   6  11  -2     2442.25     2253.56     30.38 o 
   7  11  -2      631.58      600.50     12.99 o 
   8  11  -2      177.23      190.12      8.89 o 
   9  11  -2      178.48      176.19     11.56 o 
  10  11  -2     1096.77     1090.89     21.15 o 
  11  11  -2      207.79      234.51     17.39 o 
  12  11  -2      319.40      267.02     18.90 o 
  13  11  -2       23.99       22.42     17.81 o 
  14  11  -2      244.84      272.22     25.26 o 
  15  11  -2       93.70      104.93     19.64 o 
   0  12  -2      499.66      616.24     16.56 o 
   1  12  -2      245.83      256.71      6.65 o 
   2  12  -2     2029.49     2153.43     24.58 o 
   3  12  -2      217.40      184.19      5.74 o 
   4  12  -2     1167.64     1260.94     16.92 o 
   5  12  -2      510.26      476.38     10.23 o 
   6  12  -2      132.77      141.56      6.69 o 
   7  12  -2      156.89      173.98      7.50 o 
   8  12  -2       75.62       63.19      6.41 o 
   9  12  -2      186.62      169.83     15.37 o 
  10  12  -2       32.91       35.43      6.37 o 
  11  12  -2        2.16       -4.52      9.98 o 
  12  12  -2      154.65      131.54     17.07 o 
  13  12  -2      271.59      367.32     52.57 o 
  14  12  -2        9.96       10.63     13.22 o 
  15  12  -2        1.22        7.57     13.95 o 
   1  13  -2      442.11      435.63     12.06 o 
   2  13  -2      420.10      478.72      9.11 o 
   3  13  -2      636.61      670.86     10.45 o 
   4  13  -2     1023.19     1027.88     17.08 o 
   5  13  -2     1002.09      968.69     16.99 o 
   6  13  -2      835.38      805.67     16.24 o 
   7  13  -2      222.67      215.22      8.47 o 
   8  13  -2      567.61      515.38     14.22 o 
   9  13  -2       47.90       41.58      6.33 o 
  10  13  -2      509.80      480.44     14.95 o 
  11  13  -2      197.73      232.15     29.57 o 
  12  13  -2      150.18      169.65     19.52 o 
  13  13  -2      151.80      145.21     37.10 o 
  14  13  -2       35.01       13.26     23.20 o 
  15  13  -2       34.66       46.53     20.72 o 
   0  14  -2      338.07      310.26     10.43 o 
   1  14  -2      615.22      673.82     12.97 o 
   2  14  -2      642.78      624.89     10.63 o 
   3  14  -2     2079.63     2069.75     27.96 o 
   4  14  -2       28.75       26.66      4.53 o 
   5  14  -2      579.99      593.73     13.11 o 
   6  14  -2      372.46      317.96     11.67 o 
   7  14  -2      370.31      378.68     12.20 o 
   8  14  -2       50.86       47.23      6.31 o 
   9  14  -2      144.97      163.90      9.42 o 
  10  14  -2      168.44      165.82     14.53 o 
  11  14  -2       36.90       29.58     13.29 o 
  12  14  -2       39.05       30.05     16.01 o 
  13  14  -2      316.03      446.99     43.80 o 
  14  14  -2       58.28       42.93     18.81 o 
  15  14  -2       76.32       76.65     23.10 o 
   1  15  -2      447.53      416.92     14.22 o 
   2  15  -2      125.78      135.77      5.92 o 
   3  15  -2      157.47      160.94      7.42 o 
   4  15  -2       28.95       29.45      4.82 o 
   5  15  -2     1402.19     1377.62     23.90 o 
   6  15  -2      141.75      150.88      8.06 o 
   7  15  -2      154.20      166.07      8.92 o 
   8  15  -2      637.21      603.18     16.22 o 
   9  15  -2      579.01      564.98     17.68 o 
  10  15  -2        3.46        8.29      9.02 o 
  11  15  -2      901.38      854.69     35.83 o 
  12  15  -2       40.17       28.48     16.66 o 
  13  15  -2      193.00      182.81     26.28 o 
  14  15  -2       37.14       97.62     37.19 o 
   0  16  -2      926.83      929.76     28.08 o 
   1  16  -2     1466.83     1447.44     26.34 o 
   2  16  -2      331.78      381.16     10.94 o 
   3  16  -2      628.77      609.14     14.26 o 
   4  16  -2      435.99      443.90     12.45 o 
   5  16  -2      185.50      162.89      8.34 o 
   6  16  -2       75.46       84.47      6.40 o 
   7  16  -2      223.23      242.33     15.23 o 
   8  16  -2       29.68       25.45      6.01 o 
   9  16  -2      193.18      172.54     29.32 o 
  10  16  -2        8.60       19.91      9.58 o 
  11  16  -2       94.51      105.97     13.67 o 
  12  16  -2        7.55       21.87     16.32 o 
  13  16  -2       38.75       30.31     17.80 o 
  14  16  -2       84.46       71.90     22.52 o 
   1  17  -2      583.36      569.88     15.65 o 
   2  17  -2      178.72      142.30      8.54 o 
   3  17  -2      387.24      381.18     11.67 o 
   4  17  -2      255.76      268.49     10.22 o 
   5  17  -2      502.26      476.28     13.55 o 
   6  17  -2      216.47      221.91      9.90 o 
   7  17  -2       22.77       25.63      5.92 o 
   8  17  -2        4.26        6.00      5.97 o 
   9  17  -2      125.96      129.00     13.99 o 
  10  17  -2       74.80       79.62     12.38 o 
  11  17  -2      219.00      244.54     19.20 o 
  12  17  -2      139.31      184.71     26.34 o 
  13  17  -2       64.51       68.96     28.16 o 
  14  17  -2      190.78      282.09     34.02 o 
   0  18  -2     1946.58     2105.73     50.59 o 
   1  18  -2        6.59        2.83      4.95 o 
   2  18  -2      769.28      776.97     23.82 o 
   3  18  -2      281.50      259.70     12.12 o 
   4  18  -2      726.69      694.68     16.40 o 
   5  18  -2       78.33       81.84      6.98 o 
   6  18  -2       83.31       83.69      7.38 o 
   7  18  -2       81.17       79.49      8.25 o 
   8  18  -2      109.67      122.47     15.90 o 
   9  18  -2      159.95      197.62     16.45 o 
  10  18  -2       52.64       56.99     12.03 o 
  11  18  -2       14.40       13.53     10.58 o 
  12  18  -2      102.49       71.16     20.41 o 
  13  18  -2      125.69      202.84     29.27 o 
   1  19  -2      297.50      263.33     11.55 o 
   2  19  -2      266.20      232.50     15.20 o 
   3  19  -2      151.94      151.04     12.72 o 
   4  19  -2       26.69       15.18      5.84 o 
   5  19  -2       24.28       21.74      6.38 o 
   6  19  -2       66.63       68.53      7.17 o 
   7  19  -2      266.16      274.80     19.28 o 
   8  19  -2      135.68      124.36     14.32 o 
   9  19  -2      125.39      144.60     15.28 o 
  10  19  -2       56.82       54.37     12.75 o 
  11  19  -2      224.98      230.47     28.85 o 
  12  19  -2      131.95      116.99     23.66 o 
  13  19  -2       33.29        8.00     35.44 o 
   0  20  -2      467.24      414.16     30.19 o 
   1  20  -2      847.26      877.50     21.34 o 
   2  20  -2      121.26      110.70     10.09 o 
   3  20  -2     1592.53     1494.47     32.21 o 
   4  20  -2      145.07      148.57     13.21 o 
   5  20  -2      114.04      123.56      9.34 o 
   6  20  -2       24.87       28.47      9.76 o 
   7  20  -2      179.99      173.64     19.97 o 
   8  20  -2       14.02       18.69     10.24 o 
   9  20  -2      251.35      286.01     19.65 o 
  10  20  -2        7.18        7.19     10.43 o 
  11  20  -2       33.45       54.46     24.26 o 
  12  20  -2        0.69       22.11     17.18 o 
   1  21  -2     1374.58     1315.01     28.16 o 
   2  21  -2       25.24       19.53      6.26 o 
   3  21  -2      365.98      335.57     14.92 o 
   4  21  -2       15.66       18.17      7.97 o 
   5  21  -2      108.22      120.23     13.36 o 
   6  21  -2       17.82       29.51     12.42 o 
   7  21  -2      212.26      217.23     17.13 o 
   8  21  -2        2.39       16.46      9.99 o 
   9  21  -2      195.55      215.05     18.38 o 
  10  21  -2        8.49       15.79     11.25 o 
  11  21  -2      394.04      452.72     44.55 o 
  12  21  -2       18.12       61.50     24.83 o 
   0  22  -2      263.22      279.44     18.63 o 
   1  22  -2      575.95      600.98     18.15 o 
   2  22  -2      267.88      249.97     17.44 o 
   3  22  -2      338.22      349.48     23.18 o 
   4  22  -2       29.42       14.68      9.36 o 
   5  22  -2       18.11       -1.71      7.94 o 
   6  22  -2       66.24       78.82     16.01 o 
   7  22  -2      326.58      362.63     35.24 o 
   8  22  -2       41.13       84.39     26.82 o 
   9  22  -2       54.40       71.47     14.06 o 
  10  22  -2       14.77       22.20     11.69 o 
  11  22  -2       46.53       97.29     18.14 o 
   1  23  -2      164.56      193.59     17.29 o 
   2  23  -2       99.08      130.82     14.84 o 
   3  23  -2       40.79       35.95     11.11 o 
   4  23  -2       37.96       33.06     11.54 o 
   5  23  -2       11.36       20.10     11.41 o 
   6  23  -2      224.54      220.43     34.68 o 
   7  23  -2       61.08       36.48     14.43 o 
   8  23  -2      173.71      177.47     29.69 o 
   9  23  -2       21.02       29.38     15.01 o 
  10  23  -2      120.49      103.78     19.82 o 
  11  23  -2      135.55      194.63     23.09 o 
   0  24  -2      321.27      321.92     29.49 o 
   1  24  -2      102.20      118.60     19.17 o 
   2  24  -2      595.14      652.63     31.34 o 
   3  24  -2      100.53       98.28     16.06 o 
   4  24  -2      381.41      397.34     33.89 o 
   5  24  -2       91.38       79.16     18.82 o 
   6  24  -2      208.77      202.72     21.88 o 
   7  24  -2       61.60       77.82     17.59 o 
   8  24  -2       17.06       19.94     15.24 o 
   9  24  -2       67.52       86.61     19.09 o 
  10  24  -2        7.51       35.93     16.25 o 
   1  25  -2       99.23       95.18     21.65 o 
   2  25  -2       65.81       78.41     13.67 o 
   3  25  -2      108.69       97.41     16.91 o 
   4  25  -2       93.54      132.17     18.61 o 
   5  25  -2      139.54      131.65     24.55 o 
   6  25  -2      211.16      217.52     23.07 o 
   7  25  -2      164.29      189.34     23.14 o 
   8  25  -2      206.09      184.54     23.50 o 
   9  25  -2      136.59      152.25     28.42 o 
   0  26  -2      120.93      145.29     23.92 o 
   1  26  -2      304.57      320.30     27.48 o 
   2  26  -2       57.80       39.98     11.97 o 
   3  26  -2       46.51       53.63     14.42 o 
   4  26  -2      198.89      243.27     23.28 o 
   5  26  -2       30.85       34.79     19.33 o 
   6  26  -2       61.10       80.64     22.66 o 
   7  26  -2       62.24       43.99     16.61 o 
   8  26  -2       15.38       17.46     16.19 o 
   1  27  -2      186.90      181.05     21.05 o 
   2  27  -2      151.24      173.31     18.71 o 
   3  27  -2      280.25      345.26     26.93 o 
   4  27  -2       68.57       85.01     22.85 o 
   5  27  -2       89.22       64.63     22.59 o 
   6  27  -2       21.80       10.65     18.09 o 
   7  27  -2      136.96      165.59     63.52 o 
   0  28  -2      315.75      348.82     50.41 o 
   1  28  -2      243.34      200.84     24.90 o 
   2  28  -2       19.68       11.85     16.07 o 
   3  28  -2       39.92       60.70     21.68 o 
   4  28  -2       49.01       83.87     24.53 o 
   5  28  -2       44.35       44.42     21.79 o 
   6  28  -2       69.30      118.85     27.03 o 
   1  29  -2      185.41      223.88     32.09 o 
   2  29  -2        7.40       16.15     38.72 o 
   3  29  -2       91.17       75.76     24.32 o 
   4  29  -2       26.87       28.36     24.46 o 
   0  30  -2      164.12      141.88     42.22 o 
   1  30  -2        8.73       -4.88     18.87 o 
   2   0  -1    12016.58    12279.94    161.23 o 
   4   0  -1     2670.21     2782.27     53.15 o 
   6   0  -1      251.47      224.41      8.78 o 
   8   0  -1      342.60      329.46     10.14 o 
  10   0  -1      921.54      837.93     25.32 o 
  12   0  -1      217.99      186.67     13.39 o 
  14   0  -1      583.74      640.49     36.94 o 
  16   0  -1       79.99       70.63     19.98 o 
   0   1  -1     1951.82     2157.86     70.44 o 
   1   1  -1      159.02      198.62      7.81 o 
   2   1  -1    11185.39    12078.48    116.54 o 
   3   1  -1     5623.09     5850.13     50.06 o 
   4   1  -1     5932.57     5990.61     51.81 o 
   5   1  -1      548.90      556.58      9.07 o 
   6   1  -1     1850.44     1857.56     21.74 o 
   7   1  -1      124.19      150.84      5.11 o 
   8   1  -1      105.66      103.93      4.47 o 
   9   1  -1       27.82       33.70      4.14 o 
  10   1  -1     1101.09     1014.58     18.74 o 
  11   1  -1      601.06      553.50     15.00 o 
  12   1  -1     1319.15     1305.87     23.74 o 
  13   1  -1      202.28      208.05     12.61 o 
  14   1  -1      103.75      128.04     15.90 o 
  15   1  -1       31.55       34.59     11.62 o 
  16   1  -1       39.41       36.67     12.68 o 
  17   1  -1       14.79       22.03     12.45 o 
   1   2  -1       85.04       79.52      7.07 o 
   2   2  -1      308.15      284.23      4.34 o 
   3   2  -1      266.14      268.65      5.10 o 
   4   2  -1      940.26      919.65     10.92 o 
   5   2  -1      266.31      273.63      8.14 o 
   6   2  -1      701.09      738.87     10.34 o 
   7   2  -1      131.30      125.91      6.35 o 
   8   2  -1      477.63      450.34      9.67 o 
   9   2  -1      403.26      397.28     10.12 o 
  10   2  -1      987.90      820.89     16.79 o 
  11   2  -1      265.90      259.42     10.25 o 
  12   2  -1       27.93       28.08      6.60 o 
  13   2  -1      120.34      132.56     10.90 o 
  14   2  -1      194.00      176.20     16.07 o 
  15   2  -1      176.67      186.69     17.37 o 
  16   2  -1       11.01       39.82     12.47 o 
  17   2  -1       36.56       48.39     13.91 o 
   1   3  -1    11041.87    11847.11    114.17 o 
   2   3  -1     2886.57     2846.39     29.43 o 
   3   3  -1     5114.18     5288.42     44.16 o 
   4   3  -1     1248.73     1308.80     13.92 o 
   5   3  -1     2175.78     2297.50     22.91 o 
   6   3  -1      338.34      336.25      6.75 o 
   7   3  -1       19.61       27.48      3.21 o 
   8   3  -1       44.90       62.57      3.77 o 
   9   3  -1      493.16      498.97     11.21 o 
  10   3  -1      315.49      294.59     11.13 o 
  11   3  -1      331.47      318.47     12.14 o 
  12   3  -1      702.75      652.48     17.53 o 
  13   3  -1      280.51      282.41     14.14 o 
  14   3  -1       20.31       14.54      9.32 o 
  15   3  -1       63.39       71.13     13.26 o 
  16   3  -1       51.01       75.55     17.35 o 
  17   3  -1       72.85       66.68     14.74 o 
   1   4  -1     3996.94     3975.40     44.69 o 
   2   4  -1     3856.34     3962.48     72.62 o 
   3   4  -1        0.79        8.39      2.01 o 
   4   4  -1     2918.47     2912.24     26.24 o 
   5   4  -1     2422.30     2360.66     22.31 o 
   6   4  -1      830.21      895.53     13.20 o 
   7   4  -1       83.93      105.47      4.46 o 
   8   4  -1     1175.71     1203.00     16.27 o 
   9   4  -1      234.45      214.04      8.22 o 
  10   4  -1      679.35      589.32     13.78 o 
  11   4  -1     1161.47     1018.75     21.47 o 
  12   4  -1     1044.19     1015.94     24.30 o 
  13   4  -1      130.44      106.26     11.56 o 
  14   4  -1       30.34       41.49     10.66 o 
  15   4  -1      137.16      128.35     15.67 o 
  16   4  -1       99.28      109.63     15.82 o 
  17   4  -1       76.76       80.06     16.90 o 
   0   5  -1    12731.95    13935.21    199.58 o 
   1   5  -1       11.96       14.22      2.40 o 
   2   5  -1     3022.69     3148.58     31.04 o 
   3   5  -1     2029.96     2246.72     20.62 o 
   4   5  -1      440.50      425.53      7.72 o 
   5   5  -1     3141.29     3381.15     31.81 o 
   6   5  -1     4034.12     3993.63     35.15 o 
   7   5  -1      621.85      683.53      9.63 o 
   8   5  -1       21.66       21.01      3.65 o 
   9   5  -1     1673.83     1469.21     22.99 o 
  10   5  -1     1722.62     1589.99     27.55 o 
  11   5  -1       63.66       58.98      7.20 o 
  12   5  -1      232.49      235.55     12.54 o 
  13   5  -1      250.94      244.32     26.11 o 
  14   5  -1      102.49      115.23     14.19 o 
  15   5  -1       21.07       13.80     10.81 o 
  16   5  -1      120.77      159.45     17.65 o 
  17   5  -1       15.27       28.99     13.03 o 
   1   6  -1     3233.42     3280.98     32.41 o 
   2   6  -1      714.78      666.08     26.41 o 
   3   6  -1     1542.23     1724.84     17.22 o 
   4   6  -1     5616.25     5456.63     45.96 o 
   5   6  -1     1082.09     1037.29     12.21 o 
   6   6  -1     3622.16     3627.78     33.69 o 
   7   6  -1      419.09      480.44      7.97 o 
   8   6  -1      806.12      783.42     11.90 o 
   9   6  -1      631.26      585.68     12.26 o 
  10   6  -1     1843.90     1712.80     26.36 o 
  11   6  -1      325.85      258.42     11.28 o 
  12   6  -1      609.77      588.68     18.33 o 
  13   6  -1      112.44      104.73     16.77 o 
  14   6  -1       54.67       70.16     12.45 o 
  15   6  -1        1.64       18.55     10.58 o 
  16   6  -1       37.24       18.89     11.91 o 
   0   7  -1      691.67      658.04     13.31 o 
   1   7  -1     1941.92     2024.19     23.50 o 
   2   7  -1      145.94      128.27      3.57 o 
   3   7  -1      685.00      694.34      8.64 o 
   4   7  -1      114.14      122.30      3.92 o 
   5   7  -1       22.53       30.87      2.79 o 
   6   7  -1     1108.51     1152.11     15.85 o 
   7   7  -1     1289.11     1323.44     15.70 o 
   8   7  -1      306.14      291.78      9.18 o 
   9   7  -1      235.25      257.82      8.49 o 
  10   7  -1        7.79        6.33      4.68 o 
  11   7  -1      225.97      227.40     10.88 o 
  12   7  -1      373.51      384.97     22.57 o 
  13   7  -1       27.05       31.52     10.00 o 
  14   7  -1       54.72       60.68     12.25 o 
  15   7  -1       50.84       86.88     13.59 o 
  16   7  -1       46.91       62.20     13.68 o 
   1   8  -1      766.57      776.85     17.25 o 
   2   8  -1      379.47      369.30      6.14 o 
   3   8  -1     2565.17     2623.14     24.09 o 
   4   8  -1     1631.40     1648.80     19.59 o 
   5   8  -1     2518.25     2528.55     24.52 o 
   6   8  -1      478.07      438.54      7.84 o 
   7   8  -1      424.62      399.49      7.87 o 
   8   8  -1      138.66      146.77      6.56 o 
   9   8  -1      648.50      628.89     13.05 o 
  10   8  -1      768.30      718.12     15.90 o 
  11   8  -1      310.41      307.57     11.31 o 
  12   8  -1      347.78      299.40     14.02 o 
  13   8  -1      242.92      226.64     16.96 o 
  14   8  -1      208.05      228.15     27.36 o 
  15   8  -1      152.25      208.20     18.27 o 
  16   8  -1       63.70       87.94     18.61 o 
   0   9  -1     1300.32     1343.44     23.23 o 
   1   9  -1       93.11      102.55      4.22 o 
   2   9  -1      848.17      896.27     10.82 o 
   3   9  -1     1090.76      983.38     12.22 o 
   4   9  -1     3541.32     3606.09     33.87 o 
   5   9  -1     1022.50     1066.44     15.79 o 
   6   9  -1      352.74      335.13      7.24 o 
   7   9  -1     1305.54     1205.22     17.79 o 
   8   9  -1       45.83       38.95      4.53 o 
   9   9  -1       85.97       80.58      7.01 o 
  10   9  -1      235.54      207.95     12.87 o 
  11   9  -1       75.55       66.17      7.06 o 
  12   9  -1        2.43        6.61      6.74 o 
  13   9  -1       91.45       80.83     12.37 o 
  14   9  -1       30.50       26.97     10.33 o 
  15   9  -1      230.73      251.14     32.70 o 
  16   9  -1        6.72       16.26     14.28 o 
   1  10  -1      570.97      529.17     11.94 o 
   2  10  -1     2611.66     2689.99     25.60 o 
   3  10  -1     2820.16     2958.20     33.88 o 
   4  10  -1      336.63      329.80      7.55 o 
   5  10  -1     3043.45     3100.02     30.67 o 
   6  10  -1      142.16      149.80      5.92 o 
   7  10  -1      936.99      939.04     14.16 o 
   8  10  -1     1818.45     1627.34     21.91 o 
   9  10  -1     1436.61     1290.75     20.75 o 
  10  10  -1      241.99      223.98      9.08 o 
  11  10  -1      721.35      701.61     15.71 o 
  12  10  -1       16.60       22.10     10.64 o 
  13  10  -1      269.65      251.41     22.32 o 
  14  10  -1      253.01      249.65     23.17 o 
  15  10  -1       35.28       35.73     15.01 o 
  16  10  -1       39.39       77.32     18.89 o 
   0  11  -1      165.80      188.48      8.00 o 
   1  11  -1     1687.67     1660.97     19.87 o 
   2  11  -1      303.86      312.93      6.52 o 
   3  11  -1      394.97      421.16      7.42 o 
   4  11  -1      512.41      537.84      8.81 o 
   5  11  -1      131.91      151.40      5.42 o 
   6  11  -1      125.89      105.20      4.78 o 
   7  11  -1      854.28      814.04     13.86 o 
   8  11  -1       33.20       25.93      4.40 o 
   9  11  -1      309.84      309.46     10.06 o 
  10  11  -1      224.68      215.80      9.88 o 
  11  11  -1       40.02       30.47      6.31 o 
  12  11  -1       57.41       54.71     13.74 o 
  13  11  -1       47.05       58.47     14.35 o 
  14  11  -1       60.46       87.13     16.52 o 
  15  11  -1       77.53       62.36     17.19 o 
  16  11  -1       23.98       20.18     15.14 o 
   1  12  -1      333.56      336.34      7.85 o 
   2  12  -1      764.73      791.05     11.96 o 
   3  12  -1      976.39     1014.56     12.95 o 
   4  12  -1      323.94      304.58      6.71 o 
   5  12  -1      475.28      446.34      9.22 o 
   6  12  -1      810.04      799.05     13.31 o 
   7  12  -1     2052.37     1952.27     32.53 o 
   8  12  -1     1393.25     1375.50     20.94 o 
   9  12  -1      978.75      933.81     20.20 o 
  10  12  -1      301.26      296.93     11.43 o 
  11  12  -1      180.88      190.71     14.26 o 
  12  12  -1      153.84      131.70     17.13 o 
  13  12  -1       58.00       62.31     14.73 o 
  14  12  -1      359.96      366.34     26.93 o 
  15  12  -1      167.07      157.31     24.61 o 
   0  13  -1       92.77       88.71      6.54 o 
   1  13  -1     1305.20     1410.47     18.62 o 
   2  13  -1      597.01      650.46     10.82 o 
   3  13  -1     1364.65     1312.96     15.64 o 
   4  13  -1      671.13      642.73     10.12 o 
   5  13  -1      231.41      228.87      6.46 o 
   6  13  -1     1503.23     1420.75     20.63 o 
   7  13  -1      877.57      845.34     16.61 o 
   8  13  -1      373.11      411.99     12.00 o 
   9  13  -1       74.34       74.31      7.49 o 
  10  13  -1       33.96       23.40      6.31 o 
  11  13  -1        7.98       21.74      8.94 o 
  12  13  -1        5.45       -1.96     10.55 o 
  13  13  -1       45.56       60.19     14.80 o 
  14  13  -1       40.16       36.67     14.72 o 
  15  13  -1       70.70       42.49     16.05 o 
   1  14  -1     1170.62     1153.16     16.74 o 
   2  14  -1      255.78      299.52      7.53 o 
   3  14  -1      379.09      391.95      7.95 o 
   4  14  -1      249.61      233.23      6.93 o 
   5  14  -1       89.30       87.14      5.48 o 
   6  14  -1      396.11      380.62     16.13 o 
   7  14  -1     1938.80     1891.43     28.62 o 
   8  14  -1     2016.39     1867.63     28.65 o 
   9  14  -1      308.44      257.71     11.50 o 
  10  14  -1       38.66       55.01      7.55 o 
  11  14  -1       76.66       59.78     12.76 o 
  12  14  -1       10.74       11.10     10.90 o 
  13  14  -1       94.72       75.38     20.29 o 
  14  14  -1       23.78       27.94     31.22 o 
  15  14  -1      259.00      176.68     32.82 o 
   0  15  -1      617.84      628.33     16.77 o 
   1  15  -1      360.78      385.56      9.76 o 
   2  15  -1       16.46       14.89      3.33 o 
   3  15  -1     1582.20     1614.61     21.76 o 
   4  15  -1      647.19      563.63     11.45 o 
   5  15  -1      501.63      494.39     12.39 o 
   6  15  -1      536.07      513.21     12.91 o 
   7  15  -1      260.63      226.97     10.17 o 
   8  15  -1      150.19      214.73      9.48 o 
   9  15  -1      859.51      894.56     25.73 o 
  10  15  -1       19.54       10.74     10.72 o 
  11  15  -1       69.08       63.58     13.20 o 
  12  15  -1       50.39       62.45     13.60 o 
  13  15  -1       63.07       81.17     20.81 o 
  14  15  -1        2.19        5.18     17.66 o 
  15  15  -1       16.88       17.87     18.16 o 
   1  16  -1     1336.20     1261.43     24.26 o 
   2  16  -1       16.47       23.49      4.40 o 
   3  16  -1     1463.93     1332.74     20.14 o 
   4  16  -1      665.37      687.81     14.10 o 
   5  16  -1      472.69      440.10     11.99 o 
   6  16  -1     1046.35     1033.13     22.19 o 
   7  16  -1     1257.19     1168.76     21.49 o 
   8  16  -1     1482.83     1368.90     26.24 o 
   9  16  -1      822.48      820.22     21.59 o 
  10  16  -1      162.75      154.05     18.05 o 
  11  16  -1       17.16       27.71     11.41 o 
  12  16  -1      159.89      168.94     18.28 o 
  13  16  -1      190.01      145.98     24.83 o 
  14  16  -1        5.56       -3.23     15.72 o 
   0  17  -1      909.40      984.98     46.34 o 
   1  17  -1      353.33      349.47     12.37 o 
   2  17  -1      277.77      258.94      9.70 o 
   3  17  -1     3215.63     3026.14     39.79 o 
   4  17  -1     1061.59     1102.68     19.99 o 
   5  17  -1      119.28      112.74      7.32 o 
   6  17  -1      487.84      526.98     14.58 o 
   7  17  -1      165.79      168.69      8.94 o 
   8  17  -1      515.97      556.67     16.29 o 
   9  17  -1      235.46      258.81     15.14 o 
  10  17  -1       13.39        6.22      8.93 o 
  11  17  -1       70.33       70.26     14.30 o 
  12  17  -1       84.93      140.93     18.13 o 
  13  17  -1      321.14      394.22     34.55 o 
  14  17  -1       82.75      100.25     23.70 o 
   1  18  -1      280.51      302.35     13.18 o 
   2  18  -1      815.69      744.78     17.39 o 
   3  18  -1      466.97      453.65     16.00 o 
   4  18  -1      472.18      464.96     14.99 o 
   5  18  -1      747.91      727.19     15.54 o 
   6  18  -1      190.28      186.88      9.17 o 
   7  18  -1      114.59      111.83      8.60 o 
   8  18  -1      420.90      418.02     16.44 o 
   9  18  -1      174.74      161.22     18.96 o 
  10  18  -1      170.19      163.83     15.26 o 
  11  18  -1      116.44      137.42     17.69 o 
  12  18  -1       39.89       44.21     13.71 o 
  13  18  -1       22.48       39.99     18.96 o 
   0  19  -1     1670.38     1598.09     42.80 o 
   1  19  -1      710.47      781.08     19.61 o 
   2  19  -1     1220.57     1146.81     24.98 o 
   3  19  -1       48.95       53.19      6.29 o 
   4  19  -1      809.79      804.26     17.53 o 
   5  19  -1      168.05      169.58      9.06 o 
   6  19  -1      364.33      346.28     12.07 o 
   7  19  -1      140.87      156.31      9.19 o 
   8  19  -1        4.12        5.09      8.58 o 
   9  19  -1      136.95      127.36     14.35 o 
  10  19  -1       24.45       22.90     11.75 o 
  11  19  -1       67.83       91.39     16.04 o 
  12  19  -1      108.01      131.50     18.78 o 
  13  19  -1       12.04       65.87     20.97 o 
   1  20  -1      334.25      353.44     17.08 o 
   2  20  -1      559.85      511.95     16.37 o 
   3  20  -1      105.24      101.99      8.33 o 
   4  20  -1      200.98      175.90      9.18 o 
   5  20  -1      678.52      682.75     16.60 o 
   6  20  -1       35.27       33.85      6.23 o 
   7  20  -1       32.27       48.78      8.18 o 
   8  20  -1      233.59      220.60     16.92 o 
   9  20  -1       60.81       64.74     12.47 o 
  10  20  -1       19.20       26.39     12.44 o 
  11  20  -1      388.23      365.49     43.86 o 
  12  20  -1       28.96       37.17     15.11 o 
  13  20  -1       62.95       70.25     22.02 o 
   0  21  -1       26.72       42.53     11.30 o 
   1  21  -1     1187.89     1155.71     25.95 o 
   2  21  -1      137.42      147.59     10.32 o 
   3  21  -1       24.80       19.19      6.12 o 
   4  21  -1       11.55       12.26      5.45 o 
   5  21  -1      795.10      783.36     19.88 o 
   6  21  -1       36.45       30.41      8.40 o 
   7  21  -1      163.58      174.37     15.31 o 
   8  21  -1       34.07       27.47     10.51 o 
   9  21  -1      165.54      171.31     21.89 o 
  10  21  -1       20.84       16.78     12.40 o 
  11  21  -1       87.62       97.44     16.91 o 
  12  21  -1        7.83       40.39     14.70 o 
   1  22  -1      271.57      293.76     13.57 o 
   2  22  -1       76.75       98.96     14.54 o 
   3  22  -1       31.55       35.47      7.39 o 
   4  22  -1      368.23      336.01     22.14 o 
   5  22  -1      605.31      621.86     19.78 o 
   6  22  -1       71.16       56.15      9.69 o 
   7  22  -1       50.37       68.50     12.38 o 
   8  22  -1       52.26       44.18     11.72 o 
   9  22  -1      102.15      101.63     15.51 o 
  10  22  -1       34.09       52.95     14.66 o 
  11  22  -1      194.90      203.22     22.38 o 
  12  22  -1      171.05      173.45     21.59 o 
   0  23  -1      340.39      374.74     29.35 o 
   1  23  -1      183.37      174.33     27.11 o 
   2  23  -1      356.09      376.15     20.77 o 
   3  23  -1       94.82       92.22     12.98 o 
   4  23  -1      159.87      152.83     13.56 o 
   5  23  -1      249.10      279.90     16.74 o 
   6  23  -1      101.41       97.31     13.70 o 
   7  23  -1       68.61       42.39     12.01 o 
   8  23  -1      251.60      266.41     19.31 o 
   9  23  -1      100.64      118.16     15.65 o 
  10  23  -1       59.37       86.79     16.97 o 
  11  23  -1       17.74       19.19     18.22 o 
   1  24  -1       61.97       59.40     11.93 o 
   2  24  -1      139.83      144.79     16.06 o 
   3  24  -1       35.54       38.08     10.51 o 
   4  24  -1      131.31      122.12     19.26 o 
   5  24  -1       36.91       48.59     11.78 o 
   6  24  -1      189.42      225.97     18.56 o 
   7  24  -1      105.39      102.02     18.15 o 
   8  24  -1      140.86      183.15     17.94 o 
   9  24  -1        1.45       -6.87     10.48 o 
  10  24  -1      212.83      212.34     22.92 o 
   0  25  -1      376.59      344.44     30.64 o 
   1  25  -1       23.37       34.98     10.69 o 
   2  25  -1      171.11      161.79     21.95 o 
   3  25  -1      471.31      484.79     24.14 o 
   4  25  -1      185.19      172.11     16.90 o 
   5  25  -1        7.01       20.98     11.94 o 
   6  25  -1       53.22       59.00     19.87 o 
   7  25  -1       72.81       38.47     15.69 o 
   8  25  -1       20.01       37.19     15.91 o 
   9  25  -1      175.82      187.65     36.16 o 
   1  26  -1       95.08       98.12     16.20 o 
   2  26  -1       86.84      109.33     14.87 o 
   3  26  -1      181.24      185.74     17.72 o 
   4  26  -1      113.96      129.81     20.04 o 
   5  26  -1       21.73       33.07     17.06 o 
   6  26  -1      176.26      164.23     27.74 o 
   7  26  -1      223.06      249.26     32.54 o 
   8  26  -1        8.25      -16.25     15.30 o 
   9  26  -1      207.43      234.91     31.41 o 
   0  27  -1       63.41       73.32     19.37 o 
   1  27  -1       80.58       78.10     14.31 o 
   2  27  -1       83.54       90.93     15.07 o 
   3  27  -1      609.49      691.24     30.20 o 
   4  27  -1       22.22       26.62     13.13 o 
   5  27  -1       10.44       18.54     16.52 o 
   6  27  -1      113.19       81.35     24.61 o 
   7  27  -1        2.03       -0.44     18.51 o 
   8  27  -1        6.36       -2.63     17.59 o 
   1  28  -1       14.54       31.40     14.11 o 
   2  28  -1       40.90       41.76     15.15 o 
   3  28  -1      159.22      171.22     24.26 o 
   4  28  -1       29.29       32.13     14.23 o 
   5  28  -1      145.81      123.64     40.13 o 
   6  28  -1        3.91        2.53     17.78 o 
   0  29  -1      180.60      171.84     39.39 o 
   1  29  -1      180.04      196.45     30.23 o 
   2  29  -1      242.54      210.74     31.72 o 
   3  29  -1       84.18       59.61     22.84 o 
   4  29  -1       82.60       68.51     23.06 o 
   5  29  -1       15.98       21.13     19.80 o 
   1  30  -1       36.51       28.60     20.10 o 
   2  30  -1       85.91       93.91     25.31 o 
   3  30  -1       15.94       20.72     20.88 o 
   2   0   0    11833.55    12609.52    252.66 o 
   4   0   0       80.31       67.22      5.44 o 
   6   0   0      548.80      708.33     13.92 o 
   8   0   0      164.20      162.28      7.78 o 
  10   0   0      777.83      624.76     21.62 o 
  12   0   0       48.53       49.78     11.47 o 
  14   0   0      157.74      170.39     22.00 o 
  16   0   0     2235.87     2395.58     82.20 o 
   2   1   0      430.98      413.04      7.80 o 
   3   1   0      259.29      284.09      6.32 o 
   4   1   0     2556.18     2376.48     27.55 o 
   5   1   0      668.49      876.38     11.15 o 
   6   1   0      161.33      176.42      5.13 o 
   7   1   0      196.29      213.02      5.59 o 
   8   1   0     1376.88     1368.78     16.54 o 
   9   1   0      109.63      155.57      5.71 o 
  10   1   0     1410.03     1302.02     19.95 o 
  11   1   0      521.83      472.56     13.92 o 
  12   1   0     2314.98     2143.28     45.46 o 
  13   1   0      260.06      227.85     13.04 o 
  14   1   0        0.68       -4.85      8.09 o 
  15   1   0      245.90      224.41     17.90 o 
  16   1   0       61.90       59.38     13.63 o 
  17   1   0       68.84      110.27     16.49 o 
   1   2   0      465.57      241.42      5.67 o 
   2   2   0      640.27      626.51     14.47 o 
   3   2   0      555.18      601.03      9.77 o 
   4   2   0      258.61      201.34      5.37 o 
   5   2   0      732.71      899.33     12.07 o 
   6   2   0      741.40      538.14      9.22 o 
   7   2   0      162.41      212.65      6.90 o 
   8   2   0      139.74      192.87      8.13 o 
   9   2   0      112.73      108.58      5.41 o 
  10   2   0       94.90       81.12      6.01 o 
  11   2   0      200.31      194.64     10.19 o 
  12   2   0      287.21      280.86     13.33 o 
  13   2   0      128.89      106.67     10.36 o 
  14   2   0       45.58       34.03     10.36 o 
  15   2   0      107.43      135.50     15.56 o 
  16   2   0       67.73       57.85     12.78 o 
  17   2   0       32.92       26.40     20.55 o 
   1   3   0     1771.87     1684.66     17.16 o 
   2   3   0       44.46       39.75      2.25 o 
   3   3   0      504.38      507.96      9.91 o 
   4   3   0      479.87      472.60      8.25 o 
   5   3   0     1964.44     2070.26     22.67 o 
   6   3   0      361.91      542.28      9.42 o 
   7   3   0        3.70       11.08      3.12 o 
   8   3   0      181.25      180.31      6.34 o 
   9   3   0        0.18        2.71      3.36 o 
  10   3   0      286.44      280.30      9.20 o 
  11   3   0     1003.27      889.29     21.77 o 
  12   3   0      106.94      108.02      9.70 o 
  13   3   0      256.48      216.24     12.95 o 
  14   3   0      178.20      169.11     15.59 o 
  15   3   0      265.09      308.34     20.41 o 
  16   3   0       58.04       62.90     13.52 o 
  17   3   0       35.77       72.24     14.75 o 
   0   4   0     5118.96     4726.23     70.76 o 
   1   4   0    26896.17    28963.06    279.28 o 
   2   4   0    31185.69    31838.31    305.31 o 
   3   4   0       68.83       96.75      3.71 o 
   4   4   0      628.26      640.03      8.83 o 
   5   4   0      229.23      195.40      5.24 o 
   6   4   0     1381.94     1497.84     17.57 o 
   7   4   0       25.11       45.03      3.69 o 
   8   4   0       19.53       25.68      4.45 o 
   9   4   0        5.39        1.29      3.56 o 
  10   4   0     2675.69     2383.59     32.85 o 
  11   4   0        0.50       -5.05      4.90 o 
  12   4   0       10.04       20.72      6.67 o 
  13   4   0       51.82       41.20      9.22 o 
  14   4   0       96.27       69.65     12.54 o 
  15   4   0      394.58      449.68     23.50 o 
  16   4   0       49.84       89.37     14.57 o 
  17   4   0      352.29      322.98     23.39 o 
   1   5   0     2716.12     2740.80     32.51 o 
   2   5   0    18273.37    18536.16    180.33 o 
   3   5   0      184.90      185.11      4.10 o 
   4   5   0      201.44      252.93      6.19 o 
   5   5   0      905.63      915.21     14.66 o 
   6   5   0      270.24      405.14      7.86 o 
   7   5   0       41.97       56.21      3.94 o 
   8   5   0     2048.79     1928.32     36.91 o 
   9   5   0      523.87      454.40     10.92 o 
  10   5   0       43.19       46.71      5.80 o 
  11   5   0      620.60      630.55     16.26 o 
  12   5   0       34.75       29.74      7.20 o 
  13   5   0       51.37       72.33     11.38 o 
  14   5   0     1069.36     1081.75     33.80 o 
  15   5   0        1.92       17.41     10.85 o 
  16   5   0       14.29       17.11     11.35 o 
  17   5   0        9.69        5.38     11.39 o 
   0   6   0     2262.29     2195.19     31.73 o 
   1   6   0     3535.11     3406.92     35.28 o 
   2   6   0    10549.55    10517.09    106.69 o 
   3   6   0     2351.50     2439.91     22.36 o 
   4   6   0      722.11      799.06      9.76 o 
   5   6   0      202.74      274.23      7.43 o 
   6   6   0      282.21      200.52      5.44 o 
   7   6   0      791.02      722.40     10.85 o 
   8   6   0      497.93      384.55      9.38 o 
   9   6   0       33.12       66.45      5.07 o 
  10   6   0      508.96      571.07     14.23 o 
  11   6   0       77.38       76.31      7.63 o 
  12   6   0       80.55       71.34      7.91 o 
  13   6   0      268.84      248.10     13.59 o 
  14   6   0      127.96      128.41     14.47 o 
  15   6   0       28.01       37.40     11.78 o 
  16   6   0        0.29       29.51     11.41 o 
  17   6   0        0.04       15.29     11.55 o 
   1   7   0      248.32      292.08      7.35 o 
   2   7   0    10679.75    10734.04     95.16 o 
   3   7   0     3529.89     3645.82     32.23 o 
   4   7   0      198.10      345.01      5.93 o 
   5   7   0       50.21       60.82      3.40 o 
   6   7   0      435.10      428.66      7.50 o 
   7   7   0     1075.37     1105.13     14.35 o 
   8   7   0      508.02      504.94      9.95 o 
   9   7   0      322.03      251.28      8.01 o 
  10   7   0      413.13      393.24     12.78 o 
  11   7   0        1.94       -4.90      5.01 o 
  12   7   0      373.46      327.65     13.16 o 
  13   7   0      148.82      153.53     11.79 o 
  14   7   0      903.84      900.26     44.25 o 
  15   7   0       64.73       57.31     13.70 o 
  16   7   0       60.67       64.61     13.31 o 
   0   8   0     5209.28     5297.46     80.65 o 
   1   8   0      534.90      479.15      7.72 o 
   2   8   0      955.14     1011.38     13.44 o 
   3   8   0      989.47      964.32     12.47 o 
   4   8   0     1686.40     2230.30     20.95 o 
   5   8   0      180.48      180.55      5.17 o 
   6   8   0        3.59       16.50      2.89 o 
   7   8   0       89.15       95.83      4.39 o 
   8   8   0      154.86      224.22      6.60 o 
   9   8   0      281.95      232.39      7.94 o 
  10   8   0      537.17      479.35     12.79 o 
  11   8   0       66.84       48.31      7.05 o 
  12   8   0      616.24      585.21     16.81 o 
  13   8   0       12.41       42.08      9.57 o 
  14   8   0       63.14       30.74     10.44 o 
  15   8   0       73.82      100.52     14.55 o 
  16   8   0       98.41       92.49     15.24 o 
   1   9   0     1012.81     1166.62     13.54 o 
   2   9   0     4756.48     5130.18     48.39 o 
   3   9   0     3387.50     3441.13     38.76 o 
   4   9   0      131.41       61.61      4.33 o 
   5   9   0     1210.22     1242.49     13.48 o 
   6   9   0        1.48        5.56      2.68 o 
   7   9   0     2680.17     2560.84     26.81 o 
   8   9   0      532.69      477.36      9.73 o 
   9   9   0     1057.91     1081.17     21.33 o 
  10   9   0       21.20        8.00      5.03 o 
  11   9   0      280.90      239.49     11.24 o 
  12   9   0      409.45      344.74     13.76 o 
  13   9   0      629.43      626.27     24.79 o 
  14   9   0       13.48        6.45      9.62 o 
  15   9   0      311.35      297.64     20.62 o 
  16   9   0       25.29       26.34     12.23 o 
   0  10   0     4192.04     3931.20     56.20 o 
   1  10   0      272.46      355.95      6.86 o 
   2  10   0     1040.92     1140.23     14.43 o 
   3  10   0     4487.39     4923.85     47.40 o 
   4  10   0        1.98        4.87      2.72 o 
   5  10   0        0.04       -0.08      2.36 o 
   6  10   0       43.36       35.73      3.38 o 
   7  10   0       31.86       37.49      3.80 o 
   8  10   0        4.13        7.37      3.61 o 
   9  10   0      614.64      680.01     13.46 o 
  10  10   0        9.58       -1.09      4.75 o 
  11  10   0      162.02      163.51     12.94 o 
  12  10   0        5.06       10.93      6.55 o 
  13  10   0        4.64       17.92      9.58 o 
  14  10   0       50.65       68.72     17.69 o 
  15  10   0        1.29       -1.09      9.95 o 
  16  10   0        4.70       17.19     14.14 o 
   1  11   0     1450.96     1535.62     17.41 o 
   2  11   0      603.70      740.61     10.75 o 
   3  11   0     3048.57     2953.61     30.94 o 
   4  11   0     5443.59     5657.69     54.51 o 
   5  11   0      486.04      541.47      9.57 o 
   6  11   0      481.71      444.59      9.13 o 
   7  11   0     3072.15     3232.09     31.62 o 
   8  11   0       81.92       86.67      6.25 o 
   9  11   0     1353.69     1210.23     26.29 o 
  10  11   0      296.20      294.02     12.72 o 
  11  11   0        0.55        3.34      6.08 o 
  12  11   0      349.48      348.74     13.96 o 
  13  11   0      359.11      370.87     20.37 o 
  14  11   0       94.69      146.75     23.29 o 
  15  11   0       19.43       20.61     13.56 o 
  16  11   0        6.24        4.56     15.62 o 
   0  12   0      148.04      123.31      7.17 o 
   1  12   0      334.25      402.05      7.81 o 
   2  12   0     1315.30     1572.14     18.28 o 
   3  12   0      208.17      145.18      5.38 o 
   4  12   0      245.13      260.62      7.03 o 
   5  12   0      231.23      223.45      6.80 o 
   6  12   0      421.88      457.11      9.68 o 
   7  12   0      584.13      624.27     12.26 o 
   8  12   0      699.88      603.10     12.49 o 
   9  12   0      755.59      620.72     13.99 o 
  10  12   0       39.81       40.22      6.24 o 
  11  12   0        0.01       -3.32      5.83 o 
  12  12   0       84.74       80.79      9.59 o 
  13  12   0      109.21       82.45     12.70 o 
  14  12   0      183.33      220.05     21.77 o 
  15  12   0       78.28       54.30     19.58 o 
   1  13   0      311.78      289.39      7.16 o 
   2  13   0      830.28      866.73     12.53 o 
   3  13   0      323.37      414.67      8.80 o 
   4  13   0     2167.62     2070.18     25.60 o 
   5  13   0     3777.66     3759.34     39.37 o 
   6  13   0      118.83      123.52      6.91 o 
   7  13   0      424.70      478.00     13.12 o 
   8  13   0      275.51      267.24      9.33 o 
   9  13   0      254.95      221.98      9.73 o 
  10  13   0      513.31      513.79     14.38 o 
  11  13   0      378.67      374.84     14.34 o 
  12  13   0      303.96      295.13     18.31 o 
  13  13   0       51.04       38.34     12.15 o 
  14  13   0        1.87       -9.30     12.97 o 
  15  13   0       14.75       24.08     17.32 o 
   0  14   0      475.63      470.81     15.65 o 
   1  14   0     1079.26     1158.33     17.69 o 
   2  14   0      401.49      440.11      9.21 o 
   3  14   0      301.42      355.78      8.49 o 
   4  14   0       43.88       59.66      4.82 o 
   5  14   0     1077.26     1192.08     17.95 o 
   6  14   0      275.79      219.30      9.03 o 
   7  14   0        1.01        0.04      3.94 o 
   8  14   0        8.75       45.09      5.66 o 
   9  14   0       28.21       50.90      6.07 o 
  10  14   0      176.04      147.80     11.52 o 
  11  14   0       30.91       10.63      7.77 o 
  12  14   0        1.32        3.04     10.07 o 
  13  14   0       86.33      112.26     16.67 o 
  14  14   0       26.17       16.19     15.33 o 
  15  14   0       31.32       61.61     20.72 o 
   1  15   0        0.47        6.15      3.35 o 
   2  15   0      170.24      146.15      5.96 o 
   3  15   0       30.38       17.56      3.57 o 
   4  15   0      425.86      432.15     10.53 o 
   5  15   0     2760.44     2784.71     33.27 o 
   6  15   0        2.63        4.89      3.99 o 
   7  15   0       62.13       91.66      6.44 o 
   8  15   0       94.32      103.01      7.63 o 
   9  15   0       46.10       36.38      6.49 o 
  10  15   0       31.75       24.52      7.34 o 
  11  15   0      841.43      900.67     29.63 o 
  12  15   0      219.18      208.80     19.10 o 
  13  15   0       15.90       23.23     12.54 o 
  14  15   0       25.71       50.15     19.43 o 
  15  15   0       71.20       44.37     20.23 o 
   0  16   0        0.77        2.21      5.28 o 
   1  16   0     1902.61     1872.80     25.73 o 
   2  16   0      703.67      759.53     13.80 o 
   3  16   0      476.94      523.40     12.08 o 
   4  16   0      141.48      157.77      7.31 o 
   5  16   0      616.97      536.32     11.98 o 
   6  16   0      396.48      405.27     11.42 o 
   7  16   0     1084.68     1111.98     20.95 o 
   8  16   0        7.24       29.98      5.82 o 
   9  16   0      281.91      263.03     11.80 o 
  10  16   0       35.30       23.47      8.23 o 
  11  16   0        6.19       21.45     11.19 o 
  12  16   0        3.86        4.90     10.33 o 
  13  16   0       11.35       29.73     18.55 o 
  14  16   0        0.28       15.00     16.63 o 
   1  17   0      800.42      740.48     17.98 o 
   2  17   0      497.96      483.00     12.39 o 
   3  17   0      364.11      437.73     11.37 o 
   4  17   0       44.16       49.10      5.73 o 
   5  17   0     1011.21      960.04     17.78 o 
   6  17   0      996.43      933.36     17.87 o 
   7  17   0      260.24      210.61      9.80 o 
   8  17   0      112.17      130.68      8.72 o 
   9  17   0        2.18        4.75      6.33 o 
  10  17   0      236.69      220.23     16.30 o 
  11  17   0      139.11      145.44     17.37 o 
  12  17   0      105.98       53.16     14.55 o 
  13  17   0        0.53       27.49     14.26 o 
  14  17   0        0.35      -14.93     15.46 o 
   0  18   0      750.75      745.14     27.07 o 
   1  18   0       60.26       47.99      6.54 o 
   2  18   0      148.88      139.56      7.79 o 
   3  18   0      658.26      776.70     15.75 o 
   4  18   0     1382.56     1424.05     24.42 o 
   5  18   0        1.43       -1.11      4.37 o 
   6  18   0      206.23      231.79      9.62 o 
   7  18   0      208.04      185.59      9.68 o 
   8  18   0       45.64       48.77      6.92 o 
   9  18   0      131.62      169.78     24.48 o 
  10  18   0        0.00       18.20     12.28 o 
  11  18   0       36.36       52.82     13.67 o 
  12  18   0      203.71      250.67     21.86 o 
  13  18   0      204.38      299.44     24.42 o 
  14  18   0       62.94       68.57     21.48 o 
   1  19   0       59.12       58.28      7.54 o 
   2  19   0      637.21      627.64     15.94 o 
   3  19   0      213.68      179.44     11.25 o 
   4  19   0        0.32       -5.28      4.60 o 
   5  19   0      273.43      269.67     14.57 o 
   6  19   0      401.81      414.83     12.57 o 
   7  19   0     1039.24     1058.31     21.57 o 
   8  19   0       21.41       19.47      6.67 o 
   9  19   0       53.88       54.51     12.58 o 
  10  19   0      267.82      285.64     21.61 o 
  11  19   0       92.68       89.20     17.25 o 
  12  19   0       21.21       26.30     12.68 o 
  13  19   0      236.63      263.26     23.92 o 
   0  20   0      192.68      199.41     15.67 o 
   1  20   0       23.86       42.20      7.07 o 
   2  20   0     1232.96     1303.82     25.06 o 
   3  20   0      846.66      828.44     19.48 o 
   4  20   0      422.86      420.70     14.71 o 
   5  20   0      469.36      521.94     13.96 o 
   6  20   0        3.85        0.77      5.08 o 
   7  20   0       43.06       60.60      7.50 o 
   8  20   0        0.84        5.52      9.78 o 
   9  20   0      102.69      101.39     15.13 o 
  10  20   0        6.34       13.53     11.52 o 
  11  20   0        7.44       21.57     12.36 o 
  12  20   0      188.47      297.25     30.57 o 
  13  20   0       60.22      121.85     19.00 o 
   1  21   0       32.91       29.06      7.47 o 
   2  21   0      298.97      330.23     13.98 o 
   3  21   0      378.37      362.76     13.36 o 
   4  21   0        5.85       10.51      6.06 o 
   5  21   0      195.13      186.34      9.61 o 
   6  21   0        9.61       14.36      5.66 o 
   7  21   0      784.21      703.89     21.03 o 
   8  21   0      440.66      456.84     19.34 o 
   9  21   0      216.91      289.66     21.91 o 
  10  21   0        0.47       13.47     11.83 o 
  11  21   0        1.16       20.01     12.57 o 
  12  21   0      121.63      187.73     21.37 o 
   0  22   0       92.74       64.86     11.86 o 
   1  22   0      201.46      194.38     11.65 o 
   2  22   0      422.23      473.78     16.97 o 
   3  22   0     1959.01     1990.66     37.81 o 
   4  22   0      490.85      510.27     19.68 o 
   5  22   0      757.53      763.99     20.00 o 
   6  22   0      186.95      210.67     12.24 o 
   7  22   0      223.05      214.00     14.63 o 
   8  22   0       32.46       64.56     12.38 o 
   9  22   0       17.78       44.64     13.49 o 
  10  22   0        4.73       -9.95     10.84 o 
  11  22   0       88.25      105.01     17.84 o 
  12  22   0      266.37      387.52     28.40 o 
   1  23   0       79.37      100.30      9.89 o 
   2  23   0       56.95       44.56      8.35 o 
   3  23   0       88.66       96.14     11.06 o 
   4  23   0       89.61       62.95     14.33 o 
   5  23   0      119.69      147.30     14.42 o 
   6  23   0        5.17        0.80      7.26 o 
   7  23   0      459.47      598.29     32.75 o 
   8  23   0      744.87      759.64     29.25 o 
   9  23   0        3.92       39.98     13.62 o 
  10  23   0       54.34       54.32     15.59 o 
  11  23   0       10.11       22.76     14.00 o 
   0  24   0       66.75       56.56     16.51 o 
   1  24   0       36.42       23.68     11.81 o 
   2  24   0       82.55       93.19     14.46 o 
   3  24   0       58.25       64.31     12.06 o 
   4  24   0       56.17       61.54     10.43 o 
   5  24   0        7.40       29.29      8.85 o 
   6  24   0      112.26      133.83     12.89 o 
   7  24   0       43.47       31.20     10.79 o 
   8  24   0        5.98        2.76     11.31 o 
   9  24   0      460.16      571.02     31.36 o 
  10  24   0       16.97       46.89     15.04 o 
   1  25   0       88.54       59.40     12.15 o 
   2  25   0       19.45       40.50     10.68 o 
   3  25   0       75.72       67.55     12.49 o 
   4  25   0        0.57        7.77      9.89 o 
   5  25   0       71.88       63.96     13.06 o 
   6  25   0      147.36      118.14     13.17 o 
   7  25   0       23.01       45.06     13.55 o 
   8  25   0      312.79      274.84     27.52 o 
   9  25   0       87.36       87.81     20.45 o 
  10  25   0       54.93      102.36     21.65 o 
   0  26   0        7.37       15.11     17.35 o 
   1  26   0      272.42      336.38     21.41 o 
   2  26   0      129.62      126.56     20.88 o 
   3  26   0        3.17       26.54     10.52 o 
   4  26   0      128.24      143.64     23.52 o 
   5  26   0      285.31      327.83     21.84 o 
   6  26   0       36.95       53.89     14.55 o 
   7  26   0      673.65      774.49     45.12 o 
   8  26   0       70.85      116.56     21.53 o 
   9  26   0      107.99       74.55     29.91 o 
   1  27   0       27.18       32.63     11.24 o 
   2  27   0       12.73       28.12     10.92 o 
   3  27   0        0.93       17.47     14.00 o 
   4  27   0        0.02       21.59     13.64 o 
   5  27   0      534.78      610.21     43.86 o 
   6  27   0        0.32       39.34     14.27 o 
   7  27   0      236.21      220.48     36.47 o 
   8  27   0       44.12       90.14     32.54 o 
   0  28   0       87.20       82.61     20.78 o 
   1  28   0        0.64       -0.93     11.36 o 
   2  28   0        0.08       16.69     13.02 o 
   3  28   0      141.96      149.46     20.57 o 
   4  28   0       45.53       64.95     16.66 o 
   5  28   0      117.04      120.96     24.93 o 
   6  28   0      128.37      150.65     26.68 o 
   7  28   0      222.44      255.20     31.83 o 
   1  29   0        0.79        5.28     17.36 o 
   2  29   0        1.52       -4.20     15.03 o 
   3  29   0       25.58       37.09     20.29 o 
   4  29   0      241.35      293.77     33.47 o 
   5  29   0       49.25       26.87     18.88 o 
   0  30   0      570.19      577.02     62.19 o 
   1  30   0        1.36       28.37     19.53 o 
   2  30   0       12.28        9.48     24.52 o 
   3  30   0       75.28       78.62     28.89 o 
   2   0   1    11981.41    12188.11    209.05 o 
   4   0   1     2687.63     2830.22     87.74 o 
   6   0   1      253.85      266.12     10.31 o 
   8   0   1      315.38      307.80     29.74 o 
  10   0   1      903.76      839.52     44.92 o 
  12   0   1      221.00      187.49     15.64 o 
  14   0   1      592.95      639.96     37.01 o 
  16   0   1       79.38       96.19     21.59 o 
   0   1   1     1897.38     2138.13     50.38 o 
   1   1   1      165.35      205.21      5.00 o 
   2   1   1    11308.99    12051.39    144.14 o 
   3   1   1     5623.69     5837.38     77.86 o 
   4   1   1     5896.17     5936.36     67.46 o 
   5   1   1      535.15      546.23      9.48 o 
   6   1   1     1846.13     1883.47     22.88 o 
   7   1   1      121.19      154.43      7.67 o 
   8   1   1       98.59       85.54      6.13 o 
   9   1   1       29.21       39.20      5.21 o 
  10   1   1     1089.91     1021.58     23.05 o 
  11   1   1      599.38      556.45     14.27 o 
  12   1   1     1329.67     1299.33     23.64 o 
  13   1   1      200.77      188.71     12.37 o 
  14   1   1      107.56      105.89     10.97 o 
  15   1   1       30.18       41.45     11.34 o 
  16   1   1       36.91       56.75     13.13 o 
  17   1   1       15.19        9.70     11.33 o 
   1   2   1       88.52       81.70      2.08 o 
   2   2   1      268.39      256.11      4.94 o 
   3   2   1      265.22      253.93      5.81 o 
   4   2   1      967.31      946.20     15.39 o 
   5   2   1      259.01      264.95      6.91 o 
   6   2   1      707.93      744.16     14.28 o 
   7   2   1      124.29      121.11      7.23 o 
   8   2   1      463.41      428.57     10.19 o 
   9   2   1      386.57      364.47     11.24 o 
  10   2   1      986.65      882.80     17.10 o 
  11   2   1      251.44      248.93     10.14 o 
  12   2   1       26.26       26.56      6.27 o 
  13   2   1      117.37      126.24     10.86 o 
  14   2   1      194.55      175.18     13.70 o 
  15   2   1      180.20      169.56     16.63 o 
  16   2   1       10.27       25.41     11.62 o 
  17   2   1       35.88       55.89     13.86 o 
   0   3   1     5402.76     5656.50     82.35 o 
   1   3   1    10959.00    11637.20     97.18 o 
   2   3   1     2927.46     2910.20     28.17 o 
   3   3   1     5174.19     5351.13     56.79 o 
   4   3   1     1232.64     1267.00     16.88 o 
   5   3   1     2191.59     2348.95     28.18 o 
   6   3   1      362.09      359.45      9.45 o 
   7   3   1       21.80       27.83      4.35 o 
   8   3   1       43.67       57.12      4.80 o 
   9   3   1      498.80      501.11     13.18 o 
  10   3   1      334.74      312.79     11.22 o 
  11   3   1      332.49      334.24     11.44 o 
  12   3   1      702.24      639.86     17.47 o 
  13   3   1      275.93      262.59     13.44 o 
  14   3   1       20.65        8.65      7.50 o 
  15   3   1       62.90       60.83     12.45 o 
  16   3   1       55.12       60.59     13.20 o 
  17   3   1       73.85       83.23     14.98 o 
   1   4   1     3949.12     3930.70     34.40 o 
   2   4   1     3849.95     4048.66     51.65 o 
   3   4   1        0.24        7.47      3.79 o 
   4   4   1     3008.32     2958.19     31.93 o 
   5   4   1     2430.96     2358.67     28.74 o 
   6   4   1      859.13      895.99     27.00 o 
   7   4   1       96.99      131.67      6.45 o 
   8   4   1     1158.05     1153.58     18.77 o 
   9   4   1      214.61      184.38      8.65 o 
  10   4   1      718.52      573.56     15.02 o 
  11   4   1     1141.84     1045.67     23.35 o 
  12   4   1     1065.05     1002.47     24.28 o 
  13   4   1      127.30      119.11      9.89 o 
  14   4   1       29.52       15.07      8.12 o 
  15   4   1      138.06      156.13     16.44 o 
  16   4   1       99.48       99.10     15.02 o 
  17   4   1       77.38      102.53     15.74 o 
   0   5   1    12886.74    13773.67    177.51 o 
   1   5   1       10.58       13.85      2.19 o 
   2   5   1     2970.50     3088.55     31.55 o 
   3   5   1     2086.28     2265.72     22.61 o 
   4   5   1      451.68      425.75     11.98 o 
   5   5   1     3161.26     3395.29     35.05 o 
   6   5   1     3920.74     3853.85     52.60 o 
   7   5   1      616.98      679.75     12.61 o 
   8   5   1       21.55       18.97      4.11 o 
   9   5   1     1654.09     1506.06     23.55 o 
  10   5   1     1713.50     1526.46     26.69 o 
  11   5   1       64.04       47.56      7.06 o 
  12   5   1      238.21      223.59     14.76 o 
  13   5   1      249.94      259.80     12.66 o 
  14   5   1      100.86       99.98     11.95 o 
  15   5   1       22.01        4.04     10.01 o 
  16   5   1      122.05      169.38     17.65 o 
  17   5   1       15.81       23.39     13.46 o 
   1   6   1     3192.90     3252.59     28.33 o 
   2   6   1      713.42      646.20     24.51 o 
   3   6   1     1538.21     1693.96     19.14 o 
   4   6   1     5552.58     5333.37     50.16 o 
   5   6   1     1114.09     1068.85     14.21 o 
   6   6   1     3563.75     3508.05     38.91 o 
   7   6   1      431.52      497.14     10.11 o 
   8   6   1      789.81      744.79     13.41 o 
   9   6   1      640.44      605.38     22.57 o 
  10   6   1     1823.20     1720.11     26.89 o 
  11   6   1      316.02      254.51     11.20 o 
  12   6   1      622.41      610.55     20.57 o 
  13   6   1      111.23      103.68      9.54 o 
  14   6   1       52.14       38.99     11.14 o 
  15   6   1        1.99        8.19      9.79 o 
  16   6   1       36.18       32.78     12.17 o 
   0   7   1      703.59      684.46     13.49 o 
   1   7   1     1956.23     2048.15     19.12 o 
   2   7   1      145.76      132.72      3.94 o 
   3   7   1      702.71      739.65     10.06 o 
   4   7   1      106.90      112.55      4.49 o 
   5   7   1       22.51       22.17      2.80 o 
   6   7   1     1075.69     1120.37     16.10 o 
   7   7   1     1310.91     1341.73     18.71 o 
   8   7   1      303.07      266.03      7.76 o 
   9   7   1      242.36      279.33      9.05 o 
  10   7   1        7.58        0.59      4.57 o 
  11   7   1      225.17      228.41     10.76 o 
  12   7   1      368.74      380.74     14.15 o 
  13   7   1       29.09       30.11      7.49 o 
  14   7   1       54.36       59.41     14.74 o 
  15   7   1       51.98       49.74     12.34 o 
  16   7   1       47.45       53.16     14.37 o 
   1   8   1      742.39      768.98     19.74 o 
   2   8   1      405.24      394.82      6.45 o 
   3   8   1     2564.63     2574.85     26.53 o 
   4   8   1     1677.25     1609.20     26.21 o 
   5   8   1     2556.07     2536.69     26.63 o 
   6   8   1      490.35      448.33      8.92 o 
   7   8   1      424.63      398.97      9.39 o 
   8   8   1      132.17      133.16      5.98 o 
   9   8   1      646.53      621.61     13.17 o 
  10   8   1      758.51      751.97     16.15 o 
  11   8   1      320.93      310.01     12.27 o 
  12   8   1      340.43      292.53     12.69 o 
  13   8   1      241.39      232.46     12.65 o 
  14   8   1      214.42      236.36     18.00 o 
  15   8   1      155.70      192.30     17.64 o 
  16   8   1       63.96       81.24     16.47 o 
   0   9   1     1276.20     1341.93     19.50 o 
   1   9   1       92.11       94.61      4.31 o 
   2   9   1      865.42      914.56     11.08 o 
   3   9   1     1096.53     1008.59     13.70 o 
   4   9   1     3494.87     3546.78     39.34 o 
   5   9   1     1062.50     1098.93     19.07 o 
   6   9   1      366.60      350.06      7.40 o 
   7   9   1     1301.03     1199.59     19.61 o 
   8   9   1       44.54       44.00      5.32 o 
   9   9   1       84.54       74.78     11.02 o 
  10   9   1      241.31      212.12     10.21 o 
  11   9   1       76.28       83.95      8.46 o 
  12   9   1        2.28       -4.28      5.94 o 
  13   9   1       94.84       82.49      9.76 o 
  14   9   1       30.60        9.10      9.87 o 
  15   9   1      226.06      217.68     21.16 o 
  16   9   1        5.34       10.94     12.15 o 
   1  10   1      573.86      532.80     14.11 o 
   2  10   1     2652.43     2737.98     28.08 o 
   3  10   1     2793.90     2863.93     33.46 o 
   4  10   1      338.55      324.96     15.88 o 
   5  10   1     3071.39     3092.02     35.75 o 
   6  10   1      144.02      142.38      5.22 o 
   7  10   1      927.36      924.51     14.60 o 
   8  10   1     1806.33     1646.19     26.03 o 
   9  10   1     1430.86     1310.62     23.81 o 
  10  10   1      244.54      240.20      9.99 o 
  11  10   1      722.60      733.28     17.03 o 
  12  10   1       16.30       10.80      6.68 o 
  13  10   1      265.42      256.19     14.13 o 
  14  10   1      254.97      245.39     20.98 o 
  15  10   1       37.11       41.06     13.87 o 
  16  10   1       38.28       53.93     17.67 o 
   0  11   1      165.00      192.50      7.26 o 
   1  11   1     1635.54     1557.46     20.44 o 
   2  11   1      313.87      339.54      8.03 o 
   3  11   1      403.11      423.63      8.72 o 
   4  11   1      478.76      493.20      9.82 o 
   5  11   1      142.44      156.12      6.28 o 
   6  11   1      125.70      108.27      5.32 o 
   7  11   1      873.77      842.07     13.92 o 
   8  11   1       30.93       30.01      5.39 o 
   9  11   1      324.53      327.70     11.48 o 
  10  11   1      230.47      228.04      9.99 o 
  11  11   1       40.70       41.87      6.83 o 
  12  11   1       53.94       45.20      8.56 o 
  13  11   1       45.11       42.15     10.76 o 
  14  11   1       63.51      112.55     16.68 o 
  15  11   1       71.31      100.65     16.95 o 
  16  11   1       22.89       22.90     21.85 o 
   1  12   1      339.58      356.36     10.29 o 
   2  12   1      790.79      837.98     14.34 o 
   3  12   1      983.46     1039.74     15.93 o 
   4  12   1      313.96      299.22      7.91 o 
   5  12   1      481.34      464.87      9.96 o 
   6  12   1      800.27      777.34     13.66 o 
   7  12   1     2024.14     1927.86     25.06 o 
   8  12   1     1382.17     1354.01     22.42 o 
   9  12   1      964.05      953.28     17.36 o 
  10  12   1      301.81      321.56     13.56 o 
  11  12   1      181.51      194.62     11.84 o 
  12  12   1      149.86      136.67     11.02 o 
  13  12   1       60.88       55.92     11.48 o 
  14  12   1      358.48      329.09     37.40 o 
  15  12   1      168.94      187.76     46.91 o 
   0  13   1       98.74       93.78      8.83 o 
   1  13   1     1295.91     1358.44     20.30 o 
   2  13   1      586.33      638.26     12.07 o 
   3  13   1     1355.29     1275.07     19.14 o 
   4  13   1      647.42      606.92     12.41 o 
   5  13   1      229.44      218.55      7.41 o 
   6  13   1     1493.27     1445.98     20.39 o 
   7  13   1      862.92      837.09     17.36 o 
   8  13   1      373.75      391.67     12.55 o 
   9  13   1       82.17       75.96      7.71 o 
  10  13   1       31.07       31.86      6.78 o 
  11  13   1        8.05        0.72      6.42 o 
  12  13   1        5.40        3.00      7.45 o 
  13  13   1       44.56       34.00     11.90 o 
  14  13   1       39.56       57.93     14.86 o 
  15  13   1       69.23       50.03     18.99 o 
   1  14   1     1162.35     1155.98     23.62 o 
   2  14   1      253.95      292.56      8.65 o 
   3  14   1      393.91      399.13      9.92 o 
   4  14   1      245.32      231.79      8.04 o 
   5  14   1       96.33       87.52      5.99 o 
   6  14   1      403.29      369.24     11.94 o 
   7  14   1     1993.22     1958.15     24.71 o 
   8  14   1     1993.75     1883.38     34.55 o 
   9  14   1      331.84      276.43     10.82 o 
  10  14   1       40.37       37.59      6.67 o 
  11  14   1       75.09       39.75      8.31 o 
  12  14   1       10.57        2.98      8.54 o 
  13  14   1       98.50       78.90     14.85 o 
  14  14   1       23.90       15.29     12.32 o 
  15  14   1      260.50      215.44     28.34 o 
   0  15   1      629.91      674.76     22.64 o 
   1  15   1      360.90      371.67     10.03 o 
   2  15   1       16.29        4.41      3.62 o 
   3  15   1     1660.21     1691.83     23.64 o 
   4  15   1      653.94      578.28     12.58 o 
   5  15   1      501.97      491.61     11.90 o 
   6  15   1      526.61      488.43     12.29 o 
   7  15   1      268.92      249.23      8.39 o 
   8  15   1      151.27      193.63      9.28 o 
   9  15   1      858.86      893.35     19.13 o 
  10  15   1       19.55       13.11      6.02 o 
  11  15   1       69.92       61.58     12.09 o 
  12  15   1       51.71       60.11     13.28 o 
  13  15   1       63.31       61.65     14.70 o 
  14  15   1        2.12        3.59     12.20 o 
  15  15   1       15.67       28.12     32.35 o 
   1  16   1     1307.92     1260.83     20.61 o 
   2  16   1       15.96       15.57      4.16 o 
   3  16   1     1437.65     1295.16     20.55 o 
   4  16   1      677.40      690.18     14.29 o 
   5  16   1      492.31      457.98     11.87 o 
   6  16   1     1030.86     1024.19     22.55 o 
   7  16   1     1270.45     1179.53     19.53 o 
   8  16   1     1467.79     1396.54     26.59 o 
   9  16   1      837.51      831.92     19.94 o 
  10  16   1      154.20      149.40     10.37 o 
  11  16   1       16.81       26.27     13.76 o 
  12  16   1      165.46      141.97     17.43 o 
  13  16   1      181.23      139.76     49.09 o 
  14  16   1        5.07        8.48     12.73 o 
   0  17   1      939.40     1015.84     30.47 o 
   1  17   1      349.23      360.08     11.24 o 
   2  17   1      267.80      256.09      8.90 o 
   3  17   1     3148.01     2997.30     37.90 o 
   4  17   1     1051.08     1087.56     19.09 o 
   5  17   1      117.69      130.52      8.87 o 
   6  17   1      490.85      531.99     13.47 o 
   7  17   1      157.54      146.59      8.32 o 
   8  17   1      522.88      550.26     22.05 o 
   9  17   1      217.89      249.10     13.12 o 
  10  17   1       13.42       17.98      8.48 o 
  11  17   1       71.10       87.01     14.83 o 
  12  17   1       84.80      114.78     25.01 o 
  13  17   1      312.75      402.87     26.63 o 
  14  17   1       86.68      115.22     18.28 o 
   1  18   1      265.32      269.49     12.45 o 
   2  18   1      825.19      748.63     15.19 o 
   3  18   1      470.42      414.44     11.63 o 
   4  18   1      487.82      452.43     12.25 o 
   5  18   1      746.55      732.46     15.83 o 
   6  18   1      183.56      184.09     11.20 o 
   7  18   1      118.66      111.99      7.92 o 
   8  18   1      443.10      440.54     15.07 o 
   9  18   1      168.97      165.91     10.84 o 
  10  18   1      168.71      175.86     31.10 o 
  11  18   1      114.89      100.65     15.92 o 
  12  18   1       44.62       43.28     13.85 o 
  13  18   1       21.49       44.70     15.09 o 
   0  19   1     1671.58     1589.18     42.67 o 
   1  19   1      720.40      756.53     18.34 o 
   2  19   1     1246.24     1219.60     23.80 o 
   3  19   1       42.30       47.05      5.87 o 
   4  19   1      821.96      814.83     16.93 o 
   5  19   1      158.47      160.57      9.09 o 
   6  19   1      367.85      358.74     12.66 o 
   7  19   1      141.55      146.94      9.05 o 
   8  19   1        4.51        3.54      6.25 o 
   9  19   1      144.53      135.98     12.26 o 
  10  19   1       24.61       53.43     13.40 o 
  11  19   1       68.27       58.47     14.38 o 
  12  19   1      108.72      120.62     21.30 o 
  13  19   1       14.26       41.52     14.83 o 
   1  20   1      342.38      344.40     12.84 o 
   2  20   1      551.94      507.28     16.55 o 
   3  20   1      105.39      102.17      7.93 o 
   4  20   1      197.49      190.94     11.41 o 
   5  20   1      686.88      676.43     21.68 o 
   6  20   1       33.46       34.40      6.72 o 
   7  20   1       35.07       46.26      6.94 o 
   8  20   1      238.91      238.54     14.56 o 
   9  20   1       59.13       68.77     11.96 o 
  10  20   1       19.46       17.51     11.74 o 
  11  20   1      395.38      417.46     26.61 o 
  12  20   1       27.97       26.04     13.34 o 
  13  20   1       60.99       95.97     23.16 o 
   0  21   1       25.61       30.78      9.80 o 
   1  21   1     1166.49     1143.37     24.10 o 
   2  21   1      136.73      139.70      9.53 o 
   3  21   1       23.89       26.10      7.82 o 
   4  21   1       12.23       17.12      6.23 o 
   5  21   1      785.52      785.96     20.22 o 
   6  21   1       34.99       28.86      6.84 o 
   7  21   1      168.85      164.91     10.40 o 
   8  21   1       33.67       38.73     10.66 o 
   9  21   1      170.08      183.52     16.00 o 
  10  21   1       20.32       12.87     11.62 o 
  11  21   1       87.06      132.38     18.09 o 
  12  21   1        7.57       22.56     13.79 o 
   1  22   1      261.17      267.91     12.29 o 
   2  22   1       76.35       89.02      9.41 o 
   3  22   1       31.86       28.31      7.39 o 
   4  22   1      369.33      378.33     14.72 o 
   5  22   1      609.65      629.62     18.65 o 
   6  22   1       72.02       55.53      9.26 o 
   7  22   1       47.24       48.91     10.82 o 
   8  22   1       49.90       41.79     10.77 o 
   9  22   1      105.49       79.97     15.21 o 
  10  22   1       35.57       39.08     13.94 o 
  11  22   1      194.10      223.58     24.99 o 
  12  22   1      171.33      182.86     21.81 o 
   0  23   1      354.76      356.09     21.81 o 
   1  23   1      185.81      183.37     12.00 o 
   2  23   1      353.06      346.34     16.63 o 
   3  23   1       91.23       91.79      9.80 o 
   4  23   1      160.22      153.79     11.69 o 
   5  23   1      246.99      256.49     23.04 o 
   6  23   1       97.41       97.35     11.77 o 
   7  23   1       71.84       56.09     11.79 o 
   8  23   1      255.81      287.38     21.50 o 
   9  23   1      107.83      115.83     35.62 o 
  10  23   1       57.91       82.98     16.45 o 
  11  23   1       17.93        2.02     13.64 o 
   1  24   1       57.00       54.83      8.75 o 
   2  24   1      140.01      122.28     11.01 o 
   3  24   1       35.40       39.30     10.68 o 
   4  24   1      131.62      130.95     14.74 o 
   5  24   1       35.79       36.77     11.28 o 
   6  24   1      193.99      212.54     15.34 o 
   7  24   1      103.33      106.37     17.47 o 
   8  24   1      140.25      194.24     26.21 o 
   9  24   1        1.76       15.03     31.36 o 
  10  24   1      219.38      210.67     25.79 o 
   0  25   1      383.89      388.34     30.01 o 
   1  25   1       24.71        7.94     11.39 o 
   2  25   1      175.96      210.17     17.24 o 
   3  25   1      463.33      417.95     22.56 o 
   4  25   1      181.21      198.05     21.65 o 
   5  25   1        7.74       23.12     10.72 o 
   6  25   1       57.37       66.13     12.50 o 
   7  25   1       74.94       87.00     13.76 o 
   8  25   1       21.30       16.16     12.09 o 
   9  25   1      171.63      200.88     25.59 o 
   1  26   1       90.11      113.49     20.94 o 
   2  26   1       89.96       88.69     13.65 o 
   3  26   1      184.06      168.57     16.74 o 
   4  26   1      111.41      148.82     34.94 o 
   5  26   1       22.19       27.94     11.79 o 
   6  26   1      171.48      162.28     16.45 o 
   7  26   1      230.29      256.72     22.09 o 
   8  26   1        7.73       11.97     15.10 o 
   9  26   1      201.94      214.40     26.98 o 
   0  27   1       64.82      104.22     20.93 o 
   1  27   1       74.06       88.07     14.11 o 
   2  27   1       85.28      112.70     15.21 o 
   3  27   1      602.53      633.60     28.32 o 
   4  27   1       22.89       36.53     13.58 o 
   5  27   1       11.11       21.00     11.32 o 
   6  27   1      110.40      106.83     17.00 o 
   7  27   1        1.79        4.78     14.28 o 
   8  27   1        6.52        4.64     14.77 o 
   1  28   1       17.01       20.61     16.83 o 
   2  28   1       39.59       30.21     18.49 o 
   3  28   1      162.53      163.39     25.86 o 
   4  28   1       28.85       47.63     20.10 o 
   5  28   1      143.92      127.71     24.79 o 
   6  28   1        3.45       -0.38     19.52 o 
   0  29   1      182.57      199.70     40.69 o 
   1  29   1      183.78      129.29     56.45 o 
   2  29   1      243.42      259.49     31.57 o 
   3  29   1       84.31       76.49     32.99 o 
   4  29   1       82.99       91.70     23.19 o 
   5  29   1       16.47        8.19     17.81 o 
   1  30   1       34.78       30.91     20.00 o 
   2  30   1       84.66       88.03     23.97 o 
   3  30   1       16.14       -4.18     16.84 o 
   0   0   2     7351.32     6901.31    214.73 o 
   2   0   2     2386.39     2846.32     50.39 o 
   4   0   2     3326.81     3505.66    112.25 o 
   6   0   2     4871.09     5012.69     91.79 o 
   8   0   2      110.67      129.22     10.53 o 
  10   0   2     1033.54      946.04     33.46 o 
  12   0   2     1017.08      980.99     33.35 o 
  14   0   2       22.05       43.24     16.09 o 
  16   0   2       26.98       41.98     17.58 o 
   1   1   2    15288.23    14893.39    221.02 o 
   2   1   2     1989.43     2002.63     31.84 o 
   3   1   2     4381.82     4382.56     49.83 o 
   4   1   2      643.14      788.91     22.86 o 
   5   1   2      535.26      596.42     13.10 o 
   6   1   2     1103.29     1121.81     27.29 o 
   7   1   2      171.29      203.23      7.69 o 
   8   1   2      806.46      740.25     15.31 o 
   9   1   2       86.95       83.89      6.62 o 
  10   1   2      547.00      540.48     13.79 o 
  11   1   2     1175.03     1118.03     31.81 o 
  12   1   2       15.21       30.84      7.80 o 
  13   1   2      374.58      378.20     16.07 o 
  14   1   2      282.06      263.15     20.87 o 
  15   1   2       82.12      106.27     14.65 o 
  16   1   2      195.47      214.08     19.11 o 
  17   1   2       61.20       82.92     15.17 o 
   0   2   2    16377.68    16157.99    272.45 o 
   1   2   2    31649.27    33453.79    497.09 o 
   2   2   2     8941.99     9894.19    117.90 o 
   3   2   2     2306.64     2366.75     31.25 o 
   4   2   2     3691.97     3905.63     43.11 o 
   5   2   2      846.11      831.28     16.88 o 
   6   2   2     3116.99     2968.85     40.56 o 
   7   2   2      739.42      715.33     14.35 o 
   8   2   2       35.48       29.41      4.95 o 
   9   2   2      270.85      267.20     10.01 o 
  10   2   2     1435.27     1319.05     24.11 o 
  11   2   2       71.62       67.58      7.43 o 
  12   2   2      331.27      317.48     13.98 o 
  13   2   2       77.48       97.28     10.23 o 
  14   2   2      331.90      380.88     18.48 o 
  15   2   2      214.65      245.38     18.75 o 
  16   2   2      144.15      205.03     18.57 o 
  17   2   2      171.58      217.13     20.19 o 
   1   3   2     8113.07     7293.01    103.12 o 
   2   3   2     3419.88     3516.49     32.79 o 
   3   3   2     1153.39     1217.36     20.83 o 
   4   3   2     1838.68     1886.91     24.86 o 
   5   3   2      186.83      201.29      9.23 o 
   6   3   2     1177.02     1164.71     20.13 o 
   7   3   2      437.29      439.09     11.86 o 
   8   3   2      188.13      205.04      8.45 o 
   9   3   2     1392.65     1401.53     23.86 o 
  10   3   2     1039.10      996.00     20.23 o 
  11   3   2      363.64      352.25     13.71 o 
  12   3   2       92.65       91.95      9.44 o 
  13   3   2      415.32      424.44     16.74 o 
  14   3   2      323.20      310.99     17.63 o 
  15   3   2      287.47      249.55     19.02 o 
  16   3   2       13.45       20.49     11.47 o 
   0   4   2    13674.98    15563.85    259.57 o 
   1   4   2       19.62       25.77      1.94 o 
   2   4   2      174.07      278.89      5.20 o 
   3   4   2     1016.49     1169.28     13.65 o 
   4   4   2     2286.47     2335.89     34.62 o 
   5   4   2     2698.36     2779.23     35.73 o 
   6   4   2      505.28      498.86     12.01 o 
   7   4   2      147.32      142.97     10.00 o 
   8   4   2      155.11      158.00      7.72 o 
   9   4   2      308.95      289.00     10.52 o 
  10   4   2       87.00       93.06      7.65 o 
  11   4   2       48.88       53.59      7.72 o 
  12   4   2      660.37      615.13     20.39 o 
  13   4   2       53.20       44.79      8.80 o 
  14   4   2       65.70       64.09     14.81 o 
  15   4   2       78.64       87.86     13.80 o 
  16   4   2      219.50      239.08     20.40 o 
   1   5   2     1629.39     1500.09     15.54 o 
   2   5   2       56.67      101.76      8.18 o 
   3   5   2      584.59      711.07     12.23 o 
   4   5   2     1169.64     1121.55     16.79 o 
   5   5   2      354.09      341.35      9.72 o 
   6   5   2      933.70      890.41     16.66 o 
   7   5   2      133.89      157.72      7.69 o 
   8   5   2     3937.12     3811.64     49.04 o 
   9   5   2       77.41       79.95      6.91 o 
  10   5   2      805.73      720.32     17.25 o 
  11   5   2      245.79      244.70     13.53 o 
  12   5   2      403.40      325.88     15.71 o 
  13   5   2      136.65      109.24     13.48 o 
  14   5   2      176.13      193.25     17.03 o 
  15   5   2       15.79       15.28     11.44 o 
  16   5   2       15.81       28.89     11.43 o 
   0   6   2     4181.70     3974.40     54.23 o 
   1   6   2     1300.42     1451.77     14.29 o 
   2   6   2      650.40      525.26      7.75 o 
   3   6   2     2913.66     3164.73     41.61 o 
   4   6   2     2792.58     2746.98     30.57 o 
   5   6   2      206.66      201.77      6.12 o 
   6   6   2      236.70      249.61      8.64 o 
   7   6   2      256.58      267.93     10.19 o 
   8   6   2       46.96       52.41      6.94 o 
   9   6   2      689.78      637.38     15.33 o 
  10   6   2      202.67      192.59      9.70 o 
  11   6   2      242.96      240.11     13.32 o 
  12   6   2      298.66      290.10     15.00 o 
  13   6   2       51.54       40.89      9.29 o 
  14   6   2       26.07       40.57     10.07 o 
  15   6   2        8.85       37.61     11.90 o 
  16   6   2      176.10      186.33     21.22 o 
   1   7   2      426.60      373.83      5.83 o 
   2   7   2      181.67      201.30     10.74 o 
   3   7   2     1710.56     1605.13     20.77 o 
   4   7   2     1260.99     1241.66     22.47 o 
   5   7   2     1494.51     1536.50     25.70 o 
   6   7   2     1079.34     1093.89     16.11 o 
   7   7   2      223.70      237.24      7.91 o 
   8   7   2     3123.78     3033.13     38.20 o 
   9   7   2      189.23      183.81      9.07 o 
  10   7   2      145.48      137.43     10.10 o 
  11   7   2      550.61      435.22     16.84 o 
  12   7   2      130.50      148.70     11.99 o 
  13   7   2       72.52       72.08     10.43 o 
  14   7   2      181.09      181.31     14.36 o 
  15   7   2      105.37      111.44     17.48 o 
  16   7   2      132.19      133.56     19.23 o 
   0   8   2     1624.71     1449.58     24.48 o 
   1   8   2     2132.21     2276.77     23.43 o 
   2   8   2      204.18      274.48      8.04 o 
   3   8   2     3541.66     3504.36     38.41 o 
   4   8   2      642.45      751.17     12.77 o 
   5   8   2       40.82       71.24      3.69 o 
   6   8   2     1198.81     1235.55     17.80 o 
   7   8   2      290.50      295.17     10.05 o 
   8   8   2      238.33      206.29     11.02 o 
   9   8   2       86.77       88.83      6.75 o 
  10   8   2      360.86      338.82     11.99 o 
  11   8   2       25.72       22.26      7.18 o 
  12   8   2       65.65       46.74      9.33 o 
  13   8   2      164.01      166.57     23.57 o 
  14   8   2       20.94        9.04      9.32 o 
  15   8   2      162.18      188.56     20.74 o 
  16   8   2      171.38      163.13     20.45 o 
   1   9   2     1090.85      953.05     19.73 o 
   2   9   2     3020.53     3202.05     35.46 o 
   3   9   2      550.52      565.97     14.89 o 
   4   9   2      239.86      235.41      6.94 o 
   5   9   2     1754.12     1713.91     22.04 o 
   6   9   2       81.37       98.45      4.95 o 
   7   9   2     1182.63     1115.06     17.41 o 
   8   9   2      568.83      604.12     14.43 o 
   9   9   2     1208.90     1206.76     23.40 o 
  10   9   2       63.63       69.01      7.21 o 
  11   9   2     1169.04     1061.07     28.01 o 
  12   9   2       11.28       -2.81      8.15 o 
  13   9   2      256.03      258.31     17.27 o 
  14   9   2      164.35      207.26     17.12 o 
  15   9   2       23.97       19.61     11.43 o 
  16   9   2      123.04      140.01     20.00 o 
   0  10   2      523.48      576.18     14.05 o 
   1  10   2     2240.90     2440.17     25.49 o 
   2  10   2      479.66      503.20      9.09 o 
   3  10   2      717.70      676.18     13.16 o 
   4  10   2      313.63      342.08     10.39 o 
   5  10   2       55.78       72.67      4.88 o 
   6  10   2     1382.07     1309.19     18.07 o 
   7  10   2      103.18      113.26      6.53 o 
   8  10   2      306.53      276.11     10.33 o 
   9  10   2      441.29      427.09     15.77 o 
  10  10   2      341.39      336.06     23.40 o 
  11  10   2       19.00       18.82      8.58 o 
  12  10   2       75.11       65.44     12.64 o 
  13  10   2      196.91      167.93     15.24 o 
  14  10   2       57.62       44.81     12.03 o 
  15  10   2       18.49       23.14     11.50 o 
  16  10   2      139.46      187.87     24.34 o 
   1  11   2      632.38      673.36     10.44 o 
   2  11   2      614.08      630.72     12.60 o 
   3  11   2     1262.09     1336.99     17.72 o 
   4  11   2      688.69      712.41     12.67 o 
   5  11   2       41.65       42.90      4.61 o 
   6  11   2     2429.70     2313.21     29.28 o 
   7  11   2      646.66      641.60     14.22 o 
   8  11   2      168.47      181.83      8.61 o 
   9  11   2      175.15      165.31     10.77 o 
  10  11   2     1099.74     1082.44     24.19 o 
  11  11   2      206.43      233.79     14.50 o 
  12  11   2      323.19      306.02     15.83 o 
  13  11   2       22.66       11.67     11.60 o 
  14  11   2      243.60      274.33     19.02 o 
  15  11   2       99.18      131.79     15.96 o 
   0  12   2      537.57      671.21     14.54 o 
   1  12   2      258.83      270.69      7.35 o 
   2  12   2     2013.01     2142.07     25.29 o 
   3  12   2      221.74      182.23      6.21 o 
   4  12   2     1162.84     1221.42     17.54 o 
   5  12   2      505.26      466.28     13.39 o 
   6  12   2      125.93      133.63      6.85 o 
   7  12   2      151.69      161.37      8.10 o 
   8  12   2       73.70       71.82      6.86 o 
   9  12   2      174.79      140.17      9.65 o 
  10  12   2       30.14       34.15      7.56 o 
  11  12   2        2.18       15.89      7.49 o 
  12  12   2      156.85      149.23     12.53 o 
  13  12   2      268.02      331.80     19.72 o 
  14  12   2       11.42       13.95     12.64 o 
  15  12   2        1.02        2.78     10.76 o 
   1  13   2      440.47      425.74      9.50 o 
   2  13   2      410.47      470.26      9.72 o 
   3  13   2      630.41      658.63     11.93 o 
   4  13   2     1037.65     1048.21     16.06 o 
   5  13   2      975.97      967.28     15.69 o 
   6  13   2      851.94      848.63     15.61 o 
   7  13   2      229.76      226.15      9.34 o 
   8  13   2      549.56      520.09     13.74 o 
   9  13   2       49.37       39.10      7.39 o 
  10  13   2      518.26      490.45     16.19 o 
  11  13   2      195.43      216.75     19.82 o 
  12  13   2      151.22      170.26     14.88 o 
  13  13   2      157.37      154.02     15.45 o 
  14  13   2       31.64       33.75     11.82 o 
  15  13   2       37.38       37.75     12.48 o 
   0  14   2      320.39      296.34     12.85 o 
   1  14   2      642.00      731.25     13.30 o 
   2  14   2      626.03      628.21     12.43 o 
   3  14   2     2088.82     2129.34     26.16 o 
   4  14   2       25.89       22.97      4.23 o 
   5  14   2      575.99      602.99     12.26 o 
   6  14   2      370.35      320.19      9.49 o 
   7  14   2      380.30      370.39     12.38 o 
   8  14   2       51.07       57.29      6.59 o 
   9  14   2      135.34      126.79     10.94 o 
  10  14   2      167.83      159.63     11.97 o 
  11  14   2       37.37       43.61      9.11 o 
  12  14   2       41.18       48.68     11.00 o 
  13  14   2      307.74      397.28     21.58 o 
  14  14   2       58.01       65.18     13.40 o 
  15  14   2       75.89       53.56     15.80 o 
   1  15   2      448.11      442.26     11.44 o 
   2  15   2      127.27      142.20      6.60 o 
   3  15   2      160.52      157.28      6.99 o 
   4  15   2       26.76       23.02      4.38 o 
   5  15   2     1413.44     1429.15     20.85 o 
   6  15   2      142.05      146.75      7.24 o 
   7  15   2      159.85      164.00      8.57 o 
   8  15   2      643.55      630.37     14.81 o 
   9  15   2      586.07      551.02     18.64 o 
  10  15   2        3.23       -1.49      7.91 o 
  11  15   2      898.54      882.59     29.42 o 
  12  15   2       39.69       33.88     10.82 o 
  13  15   2      194.41      221.94     26.18 o 
  14  15   2       36.84       46.24     14.77 o 
   0  16   2      930.86      966.52     29.90 o 
   1  16   2     1456.70     1397.39     23.08 o 
   2  16   2      335.09      375.00     11.08 o 
   3  16   2      630.21      631.47     13.47 o 
   4  16   2      429.41      440.98     11.52 o 
   5  16   2      190.15      181.80      7.76 o 
   6  16   2       77.60       67.05      6.22 o 
   7  16   2      224.22      212.73      9.91 o 
   8  16   2       31.46       14.00      5.40 o 
   9  16   2      186.85      163.91     11.06 o 
  10  16   2        8.88        3.93      7.63 o 
  11  16   2       93.23      110.23     11.55 o 
  12  16   2        8.01       18.10     11.94 o 
  13  16   2       39.91       50.04     14.14 o 
  14  16   2       84.67       88.35     16.88 o 
   1  17   2      589.56      592.98     14.23 o 
   2  17   2      179.68      134.23      7.76 o 
   3  17   2      382.56      405.89     12.01 o 
   4  17   2      257.99      267.44      9.47 o 
   5  17   2      514.18      512.18     13.78 o 
   6  17   2      205.24      201.17     10.02 o 
   7  17   2       20.72       13.67      5.53 o 
   8  17   2        4.65        1.47      5.47 o 
   9  17   2      122.61      105.74      9.83 o 
  10  17   2       78.61       78.41     10.73 o 
  11  17   2      221.11      276.54     18.30 o 
  12  17   2      141.36      176.40     19.19 o 
  13  17   2       62.23       26.98     13.51 o 
  14  17   2      187.67      247.32     23.49 o 
   0  18   2     1936.44     2093.53     50.75 o 
   1  18   2        8.93        4.62      4.54 o 
   2  18   2      784.92      784.32     17.06 o 
   3  18   2      258.74      230.57      9.97 o 
   4  18   2      724.61      693.21     17.65 o 
   5  18   2       79.30       94.32      8.84 o 
   6  18   2       84.85       91.71      7.72 o 
   7  18   2       74.83       72.51      8.78 o 
   8  18   2      112.37      146.38     13.27 o 
   9  18   2      155.47      199.52     15.46 o 
  10  18   2       52.62       38.57     10.97 o 
  11  18   2       13.98       38.55     13.31 o 
  12  18   2      104.06       89.39     15.74 o 
  13  18   2      117.96      183.27     20.82 o 
   1  19   2      288.10      272.58     11.35 o 
   2  19   2      266.50      232.65     10.73 o 
   3  19   2      150.33      141.78      9.22 o 
   4  19   2       28.39       22.33      6.17 o 
   5  19   2       29.99       39.31      7.35 o 
   6  19   2       60.59       52.79      8.16 o 
   7  19   2      272.19      269.20     13.54 o 
   8  19   2      141.61      144.01     11.29 o 
   9  19   2      126.23      151.94     16.98 o 
  10  19   2       55.17       63.52     13.91 o 
  11  19   2      220.56      205.28     26.40 o 
  12  19   2      132.40      196.07     23.32 o 
  13  19   2       31.31       12.78     13.20 o 
   0  20   2      453.43      436.27     21.44 o 
   1  20   2      852.48      877.30     21.96 o 
   2  20   2      117.84      123.97      9.04 o 
   3  20   2     1607.06     1491.23     28.27 o 
   4  20   2      144.09      149.08      9.97 o 
   5  20   2      115.53      119.47     10.07 o 
   6  20   2       23.80       29.74      8.36 o 
   7  20   2      176.08      150.58     14.09 o 
   8  20   2       14.55       12.82      7.62 o 
   9  20   2      249.39      284.04     18.38 o 
  10  20   2        7.23        7.39      9.63 o 
  11  20   2       33.68       37.05     13.81 o 
  12  20   2        0.81       13.42     12.79 o 
   1  21   2     1388.07     1410.12     29.21 o 
   2  21   2       25.53       26.90      6.60 o 
   3  21   2      369.56      346.53     13.55 o 
   4  21   2       16.04       18.14      7.19 o 
   5  21   2      110.59      127.62     10.87 o 
   6  21   2       17.15       13.63      8.58 o 
   7  21   2      212.34      212.65     16.42 o 
   8  21   2        2.73       -3.14      8.70 o 
   9  21   2      200.60      216.92     19.35 o 
  10  21   2        8.57       -2.80     10.05 o 
  11  21   2      393.22      446.85     27.95 o 
  12  21   2       17.34       50.82     20.05 o 
   0  22   2      255.48      231.09     17.85 o 
   1  22   2      566.59      578.21     18.41 o 
   2  22   2      259.06      273.14     14.20 o 
   3  22   2      334.48      352.56     15.09 o 
   4  22   2       28.41       17.28      7.07 o 
   5  22   2       16.08       14.75      7.45 o 
   6  22   2       66.92       48.05     15.10 o 
   7  22   2      327.49      332.46     46.18 o 
   8  22   2       42.02       71.25     12.88 o 
   9  22   2       58.63       74.93     15.16 o 
  10  22   2       15.26        8.65     14.60 o 
  11  22   2       46.20       89.08     20.65 o 
   1  23   2      155.60      180.00     13.02 o 
   2  23   2      104.02      115.72     10.40 o 
   3  23   2       43.00       34.70      8.08 o 
   4  23   2       41.08       39.94      8.33 o 
   5  23   2        9.19        8.41      8.33 o 
   6  23   2      232.24      231.73     35.18 o 
   7  23   2       56.83       61.17     13.86 o 
   8  23   2      179.32      155.41     16.13 o 
   9  23   2       18.43       33.64     13.76 o 
  10  23   2      122.72       82.46     19.54 o 
  11  23   2      128.27      183.93     26.70 o 
   0  24   2      317.06      338.43     22.15 o 
   1  24   2      102.31      100.57     10.56 o 
   2  24   2      591.48      605.39     20.25 o 
   3  24   2      108.11      113.11     13.05 o 
   4  24   2      379.68      421.26     22.12 o 
   5  24   2       93.50       90.33     15.05 o 
   6  24   2      208.98      212.64     20.62 o 
   7  24   2       63.31       86.02     16.03 o 
   8  24   2       17.14        7.96     10.62 o 
   9  24   2       64.05       74.64     15.43 o 
  10  24   2        6.78       19.35     25.69 o 
   1  25   2       99.93      100.66     11.90 o 
   2  25   2       67.55       64.26     12.24 o 
   3  25   2      106.38      117.79     14.18 o 
   4  25   2       91.45      107.38     14.98 o 
   5  25   2      143.50      108.41     15.86 o 
   6  25   2      206.95      210.90     20.67 o 
   7  25   2      166.37      150.32     18.22 o 
   8  25   2      207.18      210.04     42.90 o 
   9  25   2      138.87      152.61     33.74 o 
   0  26   2      124.27      146.93     25.94 o 
   1  26   2      301.54      287.01     19.80 o 
   2  26   2       60.18       72.88     12.62 o 
   3  26   2       49.29       53.82     12.20 o 
   4  26   2      189.97      245.46     19.31 o 
   5  26   2       35.08       23.24     12.95 o 
   6  26   2       57.95       77.29     19.53 o 
   7  26   2       61.23       33.07     44.89 o 
   8  26   2       15.21       15.83     15.32 o 
   1  27   2      182.47      171.75     17.33 o 
   2  27   2      153.16      200.74     35.72 o 
   3  27   2      276.08      291.00     29.99 o 
   4  27   2       71.00       74.67     21.18 o 
   5  27   2       88.35      110.54     31.90 o 
   6  27   2       22.46       66.48     25.50 o 
   7  27   2      137.20      129.26     24.01 o 
   0  28   2      314.26      306.41     44.10 o 
   1  28   2      245.37      262.80     44.97 o 
   2  28   2       17.65       21.71     15.53 o 
   3  28   2       44.25       66.51     38.34 o 
   4  28   2       50.87       96.21     52.76 o 
   5  28   2       48.15       24.07     24.43 o 
   6  28   2       70.75      123.15     33.46 o 
   1  29   2      185.38      191.45     28.34 o 
   2  29   2        6.27       -1.37     16.33 o 
   3  29   2       92.82      100.60     53.44 o 
   4  29   2       23.57       42.56     19.88 o 
   0  30   2      168.96      167.37     39.83 o 
   1  30   2        8.48       67.71     21.90 o 
   2   0   3     6021.56     6121.59    133.72 o 
   4   0   3     2076.43     2189.45     38.50 o 
   6   0   3      472.96      508.90     27.17 o 
   8   0   3      768.46      735.53     28.48 o 
  10   0   3      177.74      147.20     13.92 o 
  12   0   3      127.79       96.78     14.01 o 
  14   0   3      256.06      266.04     21.66 o 
  16   0   3      176.99      199.29     26.74 o 
   0   1   3      998.95     1053.86     32.39 o 
   1   1   3      832.99      976.10     18.98 o 
   2   1   3     3484.98     3537.83     58.91 o 
   3   1   3      848.30      867.21     13.41 o 
   4   1   3     4568.00     4833.47     64.94 o 
   5   1   3      616.42      651.12     15.74 o 
   6   1   3     1200.58     1174.88     27.86 o 
   7   1   3      129.08      142.50      9.93 o 
   8   1   3       77.81       74.21      6.15 o 
   9   1   3       60.21       39.15      7.59 o 
  10   1   3       74.46       68.26      8.65 o 
  11   1   3      387.98      323.73     13.89 o 
  12   1   3      305.01      288.86     13.94 o 
  13   1   3      120.15      127.77     11.29 o 
  14   1   3      139.55      130.69     14.89 o 
  15   1   3       31.69       35.22     10.78 o 
  16   1   3      173.53      167.03     17.64 o 
   1   2   3       91.11       88.55     11.53 o 
   2   2   3     1808.43     1951.90     40.34 o 
   3   2   3      319.16      340.08     14.76 o 
   4   2   3     3261.66     3461.90     48.45 o 
   5   2   3     1733.57     1714.98     29.34 o 
   6   2   3      210.76      205.08      8.71 o 
   7   2   3      272.55      279.17      9.69 o 
   8   2   3      527.31      511.90     13.93 o 
   9   2   3      518.26      509.40     16.37 o 
  10   2   3      102.61       84.51      9.27 o 
  11   2   3     1138.63     1023.49     25.96 o 
  12   2   3      393.34      374.82     19.70 o 
  13   2   3      333.49      318.50     15.32 o 
  14   2   3      202.19      189.08     13.55 o 
  15   2   3       95.27       77.42     12.27 o 
  16   2   3       67.36       58.96     14.09 o 
   0   3   3     4840.30     4844.72     77.17 o 
   1   3   3     1465.64     1477.31     21.67 o 
   2   3   3       80.40       88.71      5.54 o 
   3   3   3      925.67     1039.32     14.58 o 
   4   3   3      354.77      390.20      8.55 o 
   5   3   3      755.62      748.66     14.34 o 
   6   3   3     2897.89     2918.38     40.19 o 
   7   3   3      465.44      496.03     16.04 o 
   8   3   3       72.50       66.50      7.97 o 
   9   3   3       38.06       33.67      7.28 o 
  10   3   3      478.74      443.16     16.39 o 
  11   3   3      297.50      332.00     21.21 o 
  12   3   3       99.41      101.24     12.23 o 
  13   3   3        1.28        1.93      7.29 o 
  14   3   3        5.77       -1.10      7.53 o 
  15   3   3      136.83      148.51     14.74 o 
  16   3   3      259.54      304.98     24.99 o 
   1   4   3     1480.74     1641.86     23.06 o 
   2   4   3     5067.13     5072.22     51.60 o 
   3   4   3      285.48      270.82      6.09 o 
   4   4   3      415.53      429.89      7.40 o 
   5   4   3      904.26      868.53     14.74 o 
   6   4   3      955.67      928.27     17.05 o 
   7   4   3      992.03      990.33     22.91 o 
   8   4   3     1738.94     1683.72     31.55 o 
   9   4   3      436.79      446.84     15.53 o 
  10   4   3      337.80      303.19     17.13 o 
  11   4   3      132.63      164.48     11.85 o 
  12   4   3      167.13      151.60     12.55 o 
  13   4   3      133.54      132.60     15.17 o 
  14   4   3      109.84       68.56     10.46 o 
  15   4   3       94.45       90.29     14.36 o 
  16   4   3        4.86       -4.32     12.42 o 
   0   5   3     2414.87     2274.22     47.09 o 
   1   5   3     1134.67     1222.99     17.71 o 
   2   5   3      332.39      324.19      5.93 o 
   3   5   3     2537.63     2655.57     31.49 o 
   4   5   3      952.55      987.67     15.54 o 
   5   5   3       45.22       39.31      3.99 o 
   6   5   3     2273.40     2333.90     31.61 o 
   7   5   3       39.53       43.67      5.68 o 
   8   5   3      764.43      713.96     20.86 o 
   9   5   3       57.20       58.43      8.75 o 
  10   5   3      316.95      313.38     14.21 o 
  11   5   3      184.10      164.67     12.01 o 
  12   5   3       57.28       62.75      9.88 o 
  13   5   3       51.37       64.46     10.23 o 
  14   5   3        0.11        0.83      8.84 o 
  15   5   3       57.67       56.68     12.79 o 
  16   5   3       95.44       89.78     23.82 o 
   1   6   3     1129.13     1272.89     16.14 o 
   2   6   3     1264.08     1397.24     17.44 o 
   3   6   3      839.11      860.15     16.64 o 
   4   6   3      716.35      753.16     12.36 o 
   5   6   3       15.54       18.52      3.61 o 
   6   6   3     1279.42     1214.53     19.60 o 
   7   6   3     1412.68     1325.49     23.21 o 
   8   6   3      331.75      314.20     13.91 o 
   9   6   3     1338.53     1160.73     39.66 o 
  10   6   3      375.59      381.49     15.42 o 
  11   6   3       43.68       46.12      8.86 o 
  12   6   3      303.04      339.52     18.22 o 
  13   6   3       30.17       12.27      9.16 o 
  14   6   3      337.94      342.53     18.36 o 
  15   6   3       38.93       35.43     12.10 o 
  16   6   3       69.59       87.26     20.91 o 
   0   7   3      924.96      933.21     18.32 o 
   1   7   3      868.76      814.79     11.65 o 
   2   7   3     2306.75     2329.36     25.23 o 
   3   7   3      112.01      112.34      4.88 o 
   4   7   3     3577.47     3580.73     45.29 o 
   5   7   3      165.35      170.41      5.65 o 
   6   7   3      631.60      512.92     11.29 o 
   7   7   3      376.80      361.44     10.49 o 
   8   7   3        1.86        0.59      6.15 o 
   9   7   3      618.78      565.51     19.32 o 
  10   7   3        2.02       -2.07      7.76 o 
  11   7   3       30.16       28.19      9.41 o 
  12   7   3       35.17       39.76     10.26 o 
  13   7   3       30.90       23.11     11.17 o 
  14   7   3       43.80       30.24     11.10 o 
  15   7   3       19.23       30.54     12.13 o 
  16   7   3      200.53      237.31     23.71 o 
   1   8   3     1395.64     1424.88     16.54 o 
   2   8   3      116.16      104.23      4.54 o 
   3   8   3       87.40      112.44      5.12 o 
   4   8   3     2663.13     2760.06     33.84 o 
   5   8   3      176.66      193.79     14.52 o 
   6   8   3      607.02      609.07     13.90 o 
   7   8   3     2084.05     2101.90     34.44 o 
   8   8   3     1332.31     1262.34     39.55 o 
   9   8   3     1287.83     1251.63     31.49 o 
  10   8   3       56.79       54.91     10.96 o 
  11   8   3      343.42      321.40     18.34 o 
  12   8   3      225.62      200.49     13.68 o 
  13   8   3      250.98      237.78     17.50 o 
  14   8   3      352.50      323.85     20.49 o 
  15   8   3       86.44       71.85     14.02 o 
  16   8   3       55.10       72.85     17.24 o 
   0   9   3     1910.01     1771.24     24.61 o 
   1   9   3      580.23      626.26      9.72 o 
   2   9   3      331.97      333.25      7.86 o 
   3   9   3      117.03      105.15      4.98 o 
   4   9   3      171.14      182.68      6.66 o 
   5   9   3      149.09      171.03      6.82 o 
   6   9   3      596.89      645.75     14.73 o 
   7   9   3      239.46      256.95     12.38 o 
   8   9   3      157.53      179.85     12.11 o 
   9   9   3      375.27      355.04     16.98 o 
  10   9   3       33.42       18.99      8.51 o 
  11   9   3       14.84       21.00      7.80 o 
  12   9   3      195.84      202.05     13.90 o 
  13   9   3      175.82      185.69     18.10 o 
  14   9   3       62.11       41.01     18.45 o 
  15   9   3      100.46      104.46     15.08 o 
   1  10   3     2037.27     2146.43     22.42 o 
   2  10   3      689.56      691.34     11.92 o 
   3  10   3      652.62      635.17     11.57 o 
   4  10   3      242.62      247.01      7.56 o 
   5  10   3      629.53      629.44     12.74 o 
   6  10   3      182.86      176.85      9.27 o 
   7  10   3      247.80      234.44     11.83 o 
   8  10   3      519.12      540.94     19.08 o 
   9  10   3      172.19      142.49     12.23 o 
  10  10   3      124.33      106.30     11.70 o 
  11  10   3      196.49      177.57     12.87 o 
  12  10   3      110.15       92.06     12.43 o 
  13  10   3      121.30      106.13     13.70 o 
  14  10   3        1.72        9.54     10.33 o 
  15  10   3       54.30       63.58     14.37 o 
   0  11   3     2013.92     2096.02     32.53 o 
   1  11   3      623.30      664.01     10.59 o 
   2  11   3      544.43      563.37     10.39 o 
   3  11   3      739.94      781.69     13.41 o 
   4  11   3      917.86      881.11     14.72 o 
   5  11   3      143.77      115.73      6.85 o 
   6  11   3     2866.59     2774.39     39.76 o 
   7  11   3     1140.60     1032.19     24.60 o 
   8  11   3       94.95      103.96      9.52 o 
   9  11   3      547.62      522.97     20.55 o 
  10  11   3       99.76       99.49     11.18 o 
  11  11   3       58.18       43.62     10.55 o 
  12  11   3       16.88       27.81     10.45 o 
  13  11   3       24.47       16.20     10.21 o 
  14  11   3       33.06       46.13     12.30 o 
  15  11   3       74.21       75.02     14.32 o 
   1  12   3      491.75      448.89     10.48 o 
   2  12   3      516.27      524.90     10.17 o 
   3  12   3      411.25      422.96     14.93 o 
   4  12   3      503.48      461.22     12.15 o 
   5  12   3     1126.06     1098.23     18.70 o 
   6  12   3     1604.67     1541.93     28.59 o 
   7  12   3       23.57       16.37      7.32 o 
   8  12   3      442.42      410.84     14.79 o 
   9  12   3      271.71      274.98     13.93 o 
  10  12   3      632.67      597.90     20.83 o 
  11  12   3      180.49      148.05     12.89 o 
  12  12   3      223.19      231.54     16.49 o 
  13  12   3      176.40      195.44     17.02 o 
  14  12   3      210.79      207.16     18.12 o 
  15  12   3       67.06       79.91     15.61 o 
   0  13   3     2048.82     2073.17     36.70 o 
   1  13   3      559.70      619.80     11.79 o 
   2  13   3      890.08      880.84     14.18 o 
   3  13   3       58.72       45.71      4.48 o 
   4  13   3      217.61      209.06     10.33 o 
   5  13   3       48.07       48.69      5.52 o 
   6  13   3      257.07      273.04     11.70 o 
   7  13   3      201.52      188.81     13.89 o 
   8  13   3       72.07       72.38      9.01 o 
   9  13   3      149.41      159.38     11.81 o 
  10  13   3      109.72       98.50     10.62 o 
  11  13   3        4.20        7.34      6.91 o 
  12  13   3       39.99       60.52     10.59 o 
  13  13   3       66.48       78.29     13.21 o 
  14  13   3       28.98       36.13     12.64 o 
   1  14   3      630.43      614.14     12.13 o 
   2  14   3      383.21      349.67     10.29 o 
   3  14   3      473.81      463.24     10.89 o 
   4  14   3       52.70       61.16      5.56 o 
   5  14   3      467.36      427.53     12.79 o 
   6  14   3       34.13       25.39      6.55 o 
   7  14   3     1289.63     1350.60     27.55 o 
   8  14   3      261.62      220.49     12.81 o 
   9  14   3      544.73      529.46     17.11 o 
  10  14   3      116.68      120.38     11.53 o 
  11  14   3      514.82      485.42     19.77 o 
  12  14   3       90.89       79.65     12.24 o 
  13  14   3       86.66       84.72     13.65 o 
  14  14   3       85.28       97.68     15.11 o 
   0  15   3      110.37      109.49     11.34 o 
   1  15   3     2119.71     2093.09     32.28 o 
   2  15   3      485.89      496.40     12.70 o 
   3  15   3      877.76      835.79     16.90 o 
   4  15   3      541.21      526.44     13.00 o 
   5  15   3     1036.03     1010.45     22.36 o 
   6  15   3       74.72       70.15      7.93 o 
   7  15   3     1398.47     1346.08     29.88 o 
   8  15   3      171.34      173.57     11.98 o 
   9  15   3      464.30      512.91     17.14 o 
  10  15   3       26.84       31.54      8.90 o 
  11  15   3       86.73       79.10     12.76 o 
  12  15   3       77.17       73.22     11.93 o 
  13  15   3       95.53       85.68     13.91 o 
  14  15   3       66.53       71.82     14.28 o 
   1  16   3      445.77      476.19     13.53 o 
   2  16   3       12.22       19.25      6.88 o 
   3  16   3      836.01      821.13     18.35 o 
   4  16   3      659.95      672.83     18.03 o 
   5  16   3      541.62      540.42     16.09 o 
   6  16   3      199.75      216.36     11.38 o 
   7  16   3       29.12       28.85      7.77 o 
   8  16   3      534.08      516.49     18.62 o 
   9  16   3      127.62      148.21     10.96 o 
  10  16   3       26.05       15.07     11.80 o 
  11  16   3      386.75      358.43     22.23 o 
  12  16   3       34.82       34.38     11.92 o 
  13  16   3      135.81      188.27     24.14 o 
   0  17   3     1071.68     1032.87     32.93 o 
   1  17   3      423.36      421.43     18.39 o 
   2  17   3     1898.69     1903.53     37.34 o 
   3  17   3      271.27      263.45     13.21 o 
   4  17   3       97.52       93.90      8.83 o 
   5  17   3      258.00      209.31     12.84 o 
   6  17   3       51.05       52.38     11.62 o 
   7  17   3      159.25      203.29     12.63 o 
   8  17   3      102.24      156.04     14.05 o 
   9  17   3       93.04       87.57      9.75 o 
  10  17   3      236.36      252.35     17.48 o 
  11  17   3      202.60      228.00     23.85 o 
  12  17   3       10.00       -2.74      8.94 o 
  13  17   3       49.58       36.14     13.58 o 
   1  18   3      200.53      200.85     11.92 o 
   2  18   3      446.16      401.64     19.02 o 
   3  18   3      103.32      101.28      9.93 o 
   4  18   3      188.13      191.13     13.68 o 
   5  18   3      247.00      219.81     14.68 o 
   6  18   3      168.26      185.18     13.99 o 
   7  18   3        9.15       12.46      8.42 o 
   8  18   3      345.17      352.95     16.60 o 
   9  18   3       17.97       11.43      7.31 o 
  10  18   3      638.17      601.79     27.34 o 
  11  18   3      174.26      182.62     17.41 o 
  12  18   3      236.64      203.81     24.86 o 
  13  18   3      123.00      109.12     18.47 o 
   0  19   3     1345.39     1266.94     46.73 o 
   1  19   3       94.47      108.04     11.36 o 
   2  19   3      340.75      319.49     16.58 o 
   3  19   3      610.44      610.46     33.87 o 
   4  19   3       66.42       66.70     10.43 o 
   5  19   3      126.29      120.89     14.44 o 
   6  19   3      137.03      122.24     14.94 o 
   7  19   3      432.26      349.19     18.70 o 
   8  19   3      104.25       93.73     13.17 o 
   9  19   3      480.14      481.01     20.00 o 
  10  19   3      138.00      166.24     15.81 o 
  11  19   3       21.31        9.26     10.56 o 
  12  19   3       36.31       52.97     15.20 o 
   1  20   3      791.22      738.01     24.77 o 
   2  20   3      164.01      174.87     13.68 o 
   3  20   3      282.97      253.61     15.85 o 
   4  20   3       46.14       77.92     11.36 o 
   5  20   3      125.38      147.24     15.88 o 
   6  20   3       27.61       45.35     12.26 o 
   7  20   3      106.46       87.70     20.18 o 
   8  20   3        2.17       -3.46      9.70 o 
   9  20   3      447.07      397.41     21.92 o 
  10  20   3       68.88       54.42     15.35 o 
  11  20   3      150.33      186.44     20.52 o 
  12  20   3       45.85       36.14     14.19 o 
   0  21   3      173.40      168.41     22.94 o 
   1  21   3     1457.54     1379.95     35.60 o 
   2  21   3      325.97      300.44     17.21 o 
   3  21   3      811.55      790.53     31.90 o 
   4  21   3       52.56       52.53     10.37 o 
   5  21   3       52.38       50.55     17.93 o 
   6  21   3       16.94       36.57     11.74 o 
   7  21   3      167.44      139.59     17.22 o 
   8  21   3       87.27      101.27     16.51 o 
   9  21   3      311.37      312.00     23.53 o 
  10  21   3       13.86       10.23     14.06 o 
  11  21   3        8.89       12.84     16.80 o 
   1  22   3       40.73       50.34     10.14 o 
   2  22   3      256.12      234.42     15.98 o 
   3  22   3      117.52      114.30     12.88 o 
   4  22   3        7.06       17.20      9.14 o 
   5  22   3      184.94      193.22     18.51 o 
   6  22   3       55.93       71.76     13.87 o 
   7  22   3      108.62      104.89     16.48 o 
   8  22   3      118.06      102.42     23.57 o 
   9  22   3      208.96      196.83     17.90 o 
  10  22   3       49.40        7.34     15.19 o 
  11  22   3      226.26      270.77     35.87 o 
   0  23   3      117.64       94.08     18.04 o 
   1  23   3      416.91      426.11     21.94 o 
   2  23   3       51.85       39.92     10.28 o 
   3  23   3      351.46      418.27     20.63 o 
   4  23   3      128.83      139.34     14.36 o 
   5  23   3       17.78       23.76     15.69 o 
   6  23   3       94.00       98.34     15.67 o 
   7  23   3        2.42       -3.47     15.19 o 
   8  23   3       50.34       87.92     21.57 o 
   9  23   3      114.55       99.61     17.38 o 
  10  23   3       19.94       17.14     16.31 o 
   1  24   3      137.10      121.69     13.86 o 
   2  24   3      117.32      117.99     13.95 o 
   3  24   3       27.61       39.30     10.68 o 
   4  24   3      163.90      186.84     16.50 o 
   5  24   3      145.47      119.69     17.16 o 
   6  24   3      138.34      146.17     24.21 o 
   7  24   3       13.52        0.36     12.11 o 
   8  24   3       81.65       76.81     27.97 o 
   9  24   3       15.90       10.17     17.96 o 
   0  25   3      147.74      122.65     20.08 o 
   1  25   3       57.42       63.16     12.28 o 
   2  25   3      142.49      163.73     16.03 o 
   3  25   3      276.37      254.89     18.42 o 
   4  25   3       94.77       90.30     14.95 o 
   5  25   3       64.24       49.26     13.60 o 
   6  25   3      114.44       70.85     26.74 o 
   7  25   3      129.55      153.96     34.25 o 
   8  25   3      115.18      105.17     21.56 o 
   1  26   3        0.47       20.84     10.39 o 
   2  26   3      179.52      246.27     19.08 o 
   3  26   3       15.63       31.83     17.19 o 
   4  26   3       64.70       61.04     25.85 o 
   5  26   3      427.44      531.29     51.65 o 
   6  26   3        5.20       32.68     23.55 o 
   7  26   3       72.14      105.39     32.49 o 
   0  27   3       19.28       -5.40     19.94 o 
   1  27   3      238.06      274.66     54.95 o 
   2  27   3       35.82       51.02     18.39 o 
   3  27   3       94.07       98.61     21.20 o 
   4  27   3       80.39      103.87     30.57 o 
   5  27   3      178.20      254.10     40.62 o 
   6  27   3       25.48       63.75     26.21 o 
   1  28   3       25.99       40.14     18.30 o 
   2  28   3       14.03       35.11     19.15 o 
   3  28   3       27.67       35.67     17.30 o 
   4  28   3       90.69       51.25     25.94 o 
   5  28   3      116.53       87.18     31.40 o 
   0  29   3        2.98       46.83     25.61 o 
   1  29   3       84.64       73.66     21.50 o 
   2  29   3       40.17       54.81     45.33 o 
   0   0   4     5725.85     4661.25    164.30 o 
   2   0   4      894.56     1135.01     28.71 o 
   4   0   4     3492.41     3519.77     61.89 o 
   6   0   4      467.18      480.99     27.19 o 
   8   0   4      633.97      661.80     38.84 o 
  10   0   4      132.72      174.15     15.02 o 
  12   0   4      813.76      891.82     33.07 o 
  14   0   4      547.90      667.89     31.53 o 
  16   0   4      222.89      304.57     29.01 o 
   1   1   4      177.42      157.16      8.09 o 
   2   1   4     1991.34     2090.29     35.35 o 
   3   1   4      719.55      788.05     17.34 o 
   4   1   4      309.20      326.78      8.45 o 
   5   1   4      163.87      161.51      6.60 o 
   6   1   4      401.47      432.00     26.32 o 
   7   1   4      750.85      682.23     36.27 o 
   8   1   4     3385.51     3318.53     67.10 o 
   9   1   4      382.68      417.82     15.48 o 
  10   1   4      120.12      120.87     12.50 o 
  11   1   4       50.07       60.12      8.63 o 
  12   1   4      289.36      295.52     14.69 o 
  13   1   4      101.05       91.64     16.02 o 
  14   1   4      474.83      520.58     19.87 o 
  15   1   4       35.50       55.85     10.95 o 
  16   1   4        2.81        1.61     11.28 o 
   0   2   4     2202.45     1890.35     54.04 o 
   1   2   4      267.87      316.85     10.90 o 
   2   2   4     1701.52     1518.85     28.71 o 
   3   2   4       48.33       71.22      5.41 o 
   4   2   4      758.27      777.26     14.58 o 
   5   2   4     1354.76     1353.81     22.29 o 
   6   2   4      154.65      148.43      9.49 o 
   7   2   4      405.70      383.30     21.20 o 
   8   2   4       41.41       28.83     12.20 o 
   9   2   4       36.49       44.55      8.63 o 
  10   2   4      236.45      279.13     13.90 o 
  11   2   4       75.50       68.40      9.74 o 
  12   2   4      212.36      223.96     13.83 o 
  13   2   4       78.92       98.16     10.78 o 
  14   2   4       56.39       78.76     13.12 o 
  15   2   4       29.35       26.39     11.03 o 
  16   2   4       56.72       67.15     14.70 o 
   1   3   4     1162.54      975.93     35.72 o 
   2   3   4      372.34      392.21     15.14 o 
   3   3   4     1164.99     1317.13     45.56 o 
   4   3   4     2632.80     2711.13     29.94 o 
   5   3   4      231.19      242.14      9.75 o 
   6   3   4      999.13     1069.61     28.83 o 
   7   3   4     1418.97     1473.52     36.64 o 
   8   3   4      286.97      312.73     14.72 o 
   9   3   4     1257.24     1230.38     37.81 o 
  10   3   4      381.48      383.54     19.22 o 
  11   3   4      133.95      141.62     15.32 o 
  12   3   4       45.34       54.58      9.96 o 
  13   3   4       71.95       81.52     11.36 o 
  14   3   4       41.49       50.88     11.33 o 
  15   3   4       56.56       64.24     12.28 o 
   0   4   4     2207.52     2388.69     43.79 o 
   1   4   4     1560.82     1658.77     24.65 o 
   2   4   4     3923.80     3714.55     47.19 o 
   3   4   4     4469.63     4309.36     52.08 o 
   4   4   4     1538.35     1553.45     19.05 o 
   5   4   4      653.35      648.52     14.71 o 
   6   4   4     1479.42     1550.16     29.42 o 
   7   4   4      247.90      248.10     14.35 o 
   8   4   4       25.12       23.49      8.48 o 
   9   4   4      355.39      318.93     16.14 o 
  10   4   4       86.52       99.42     14.02 o 
  11   4   4      203.64      198.79     14.93 o 
  12   4   4       23.78       23.75     13.88 o 
  13   4   4      328.39      362.20     18.66 o 
  14   4   4      225.58      258.48     17.31 o 
  15   4   4       16.41       22.53     10.88 o 
   1   5   4      931.51      887.65     15.16 o 
   2   5   4     1468.90     1518.07     21.36 o 
   3   5   4      454.46      523.17     11.71 o 
   4   5   4      576.15      514.68     14.49 o 
   5   5   4      592.05      613.72     12.00 o 
   6   5   4     1392.46     1413.64     26.69 o 
   7   5   4     1250.03     1157.51     38.06 o 
   8   5   4      219.85      237.75     14.78 o 
   9   5   4      422.66      453.72     21.79 o 
  10   5   4     1024.12     1017.01     33.51 o 
  11   5   4      237.97      229.51     15.92 o 
  12   5   4      136.95      143.85     27.78 o 
  13   5   4      283.31      313.73     22.67 o 
  14   5   4       99.06      111.37     13.44 o 
  15   5   4       94.90       95.73     13.37 o 
   0   6   4     4213.17     3575.35     71.78 o 
   1   6   4      271.86      370.86     10.41 o 
   2   6   4       73.62       53.72      3.71 o 
   3   6   4       31.96       45.58      4.30 o 
   4   6   4      402.98      426.27      8.05 o 
   5   6   4       18.71        9.36      3.68 o 
   6   6   4     2119.81     2021.25     40.41 o 
   7   6   4      134.56      137.03     11.36 o 
   8   6   4      197.97      196.83     19.22 o 
   9   6   4       84.46       99.79     12.90 o 
  10   6   4      285.93      301.33     25.10 o 
  11   6   4       48.48       40.03     10.86 o 
  12   6   4       39.24       31.01     10.29 o 
  13   6   4      103.89       77.77     13.31 o 
  14   6   4       79.97       80.52     20.22 o 
  15   6   4       34.08       57.46     12.28 o 
   1   7   4      539.86      617.29     10.75 o 
   2   7   4     1357.23     1481.34     19.35 o 
   3   7   4      262.95      280.35      8.65 o 
   4   7   4      202.23      199.92     10.45 o 
   5   7   4      862.93      895.42     21.03 o 
   6   7   4      872.10      834.14     20.59 o 
   7   7   4      617.74      592.20     17.87 o 
   8   7   4       30.40       14.35     12.20 o 
   9   7   4      619.78      644.81     25.97 o 
  10   7   4     1152.52     1133.15     36.17 o 
  11   7   4      384.49      365.07     19.04 o 
  12   7   4      186.37      199.53     21.79 o 
  13   7   4       18.04       19.63      9.36 o 
  14   7   4       56.33       81.77     13.60 o 
  15   7   4       74.36      115.62     18.76 o 
   0   8   4     2021.77     2181.83     36.11 o 
   1   8   4      214.70      242.86      6.78 o 
   2   8   4      838.63      859.15     12.62 o 
   3   8   4      331.29      311.97      7.94 o 
   4   8   4      361.02      304.98      9.20 o 
   5   8   4     1897.44     1703.01     32.53 o 
   6   8   4      763.89      812.46     20.65 o 
   7   8   4      246.84      295.80     13.22 o 
   8   8   4      109.02      108.62     15.13 o 
   9   8   4      112.66      122.23     16.84 o 
  10   8   4      320.29      314.36     30.97 o 
  11   8   4       14.28       10.51      8.11 o 
  12   8   4      102.66      114.66     12.31 o 
  13   8   4       63.87       78.22     11.66 o 
  14   8   4       17.17       21.78     11.05 o 
  15   8   4       70.30      109.26     19.75 o 
   1   9   4       59.79      103.66      4.35 o 
   2   9   4       72.19       68.62      4.12 o 
   3   9   4       45.08       40.47      4.31 o 
   4   9   4       25.11       28.90      5.10 o 
   5   9   4     1421.77     1308.09     30.55 o 
   6   9   4       73.75      107.25      8.94 o 
   7   9   4      201.65      212.15     11.77 o 
   8   9   4      233.74      249.83     17.23 o 
   9   9   4      181.63      200.16     19.91 o 
  10   9   4       60.38       71.68     17.77 o 
  11   9   4      787.03      883.23     28.51 o 
  12   9   4       75.62       87.98     11.55 o 
  13   9   4       46.06       42.42     10.36 o 
  14   9   4       19.40       30.31     12.17 o 
  15   9   4      179.47      192.09     24.19 o 
   0  10   4      320.93      293.29      8.48 o 
   1  10   4     2264.64     2257.31     24.42 o 
   2  10   4      534.45      478.70      9.31 o 
   3  10   4      437.60      443.10     11.73 o 
   4  10   4      267.81      337.79     14.28 o 
   5  10   4      886.20      961.72     22.79 o 
   6  10   4      149.45      132.26      9.79 o 
   7  10   4      170.17      187.01     14.84 o 
   8  10   4       94.94       56.66     11.64 o 
   9  10   4      127.14      118.11     14.15 o 
  10  10   4       87.44      105.08     14.38 o 
  11  10   4      114.53       95.42     15.42 o 
  12  10   4      149.89      155.35     13.46 o 
  13  10   4        2.83       16.28     10.57 o 
  14  10   4       69.02       63.88     13.94 o 
  15  10   4       75.81       88.96     15.42 o 
   1  11   4      570.67      628.04     12.94 o 
   2  11   4       80.72       86.43      6.38 o 
   3  11   4      210.76      199.87     10.08 o 
   4  11   4       77.52       62.54      7.71 o 
   5  11   4      955.19      912.38     22.84 o 
   6  11   4       30.10       26.62      6.99 o 
   7  11   4       45.37       35.65      7.93 o 
   8  11   4      913.16      884.88     30.47 o 
   9  11   4      100.93       98.99     13.58 o 
  10  11   4      129.22       95.83     12.09 o 
  11  11   4      496.40      486.16     22.72 o 
  12  11   4      124.16      166.96     16.83 o 
  13  11   4       71.25       99.35     14.44 o 
  14  11   4       20.16       10.82     13.34 o 
   0  12   4      406.60      346.85     15.27 o 
   1  12   4        6.65        4.94      4.37 o 
   2  12   4      325.40      332.48     12.00 o 
   3  12   4     2126.78     1992.54     30.07 o 
   4  12   4     1862.49     1684.58     30.10 o 
   5  12   4      438.73      405.14     13.86 o 
   6  12   4      156.96      151.68     10.44 o 
   7  12   4      151.06      173.39     11.36 o 
   8  12   4       60.03       99.81     13.22 o 
   9  12   4       48.47       46.09     11.92 o 
  10  12   4       59.78       41.56     10.36 o 
  11  12   4       17.94       22.18      9.71 o 
  12  12   4      409.05      495.53     24.71 o 
  13  12   4      170.45      205.25     17.75 o 
  14  12   4       37.64       33.46     12.69 o 
   1  13   4       74.47       49.59      6.95 o 
   2  13   4      192.93      154.39      9.31 o 
   3  13   4      204.04      240.53     11.03 o 
   4  13   4      167.01      192.25     10.78 o 
   5  13   4      254.01      243.89     11.42 o 
   6  13   4       93.73       93.01      9.21 o 
   7  13   4      177.73      178.27     11.50 o 
   8  13   4      253.02      266.96     16.08 o 
   9  13   4      180.52      231.60     20.40 o 
  10  13   4      125.01      134.06     15.26 o 
  11  13   4      286.06      381.48     19.82 o 
  12  13   4       86.26       61.29     10.07 o 
  13  13   4      283.65      239.75     16.95 o 
  14  13   4      117.89      135.28     16.76 o 
   0  14   4      285.03      286.30     14.70 o 
   1  14   4      471.85      445.12     13.45 o 
   2  14   4      208.07      185.86     10.14 o 
   3  14   4     2056.06     2114.13     35.88 o 
   4  14   4      315.86      343.69     15.08 o 
   5  14   4       59.48       50.95      7.77 o 
   6  14   4        3.00       10.26      6.26 o 
   7  14   4        4.84        8.16      6.81 o 
   8  14   4       57.77       64.31      9.08 o 
   9  14   4       94.34       93.94     12.04 o 
  10  14   4      197.45      219.51     23.05 o 
  11  14   4        1.01       13.75      8.79 o 
  12  14   4       58.51       56.54     10.96 o 
  13  14   4      108.24      100.37     13.36 o 
   1  15   4      263.50      287.45     17.37 o 
   2  15   4      131.24      131.52      9.26 o 
   3  15   4      556.71      513.84     16.68 o 
   4  15   4      158.24      138.37     12.07 o 
   5  15   4      428.22      408.23     21.17 o 
   6  15   4      149.08      140.15     10.81 o 
   7  15   4      427.14      460.25     17.40 o 
   8  15   4      191.66      224.82     14.58 o 
   9  15   4      254.01      208.21     26.85 o 
  10  15   4        2.71        9.43      8.16 o 
  11  15   4      167.17      177.84     15.24 o 
  12  15   4       58.57       98.20     12.81 o 
  13  15   4       73.67       93.32     22.68 o 
   0  16   4       43.29      101.95     14.78 o 
   1  16   4       59.64       65.26      9.48 o 
   2  16   4      402.27      403.82     15.22 o 
   3  16   4     1157.05     1050.01     27.51 o 
   4  16   4      528.27      501.35     20.26 o 
   5  16   4       31.40       14.96      8.05 o 
   6  16   4      111.79      132.46     12.75 o 
   7  16   4      204.26      190.60     14.59 o 
   8  16   4      102.76       85.95     10.38 o 
   9  16   4      226.24      239.22     16.67 o 
  10  16   4       24.19       23.03      9.15 o 
  11  16   4        2.69       13.51      8.91 o 
  12  16   4       10.91       12.61      9.80 o 
  13  16   4      252.08      318.28     26.12 o 
   1  17   4      536.50      510.27     19.20 o 
   2  17   4       12.78       19.30      7.25 o 
   3  17   4        5.27        6.89      6.63 o 
   4  17   4      209.71      161.62     13.32 o 
   5  17   4       68.25       52.31     10.02 o 
   6  17   4       39.07       41.82      9.84 o 
   7  17   4      173.39      165.14     14.01 o 
   8  17   4      138.92      146.63     24.89 o 
   9  17   4      152.87      133.92     17.11 o 
  10  17   4      404.19      437.40     19.78 o 
  11  17   4       20.78       25.66     15.51 o 
  12  17   4      394.57      509.35     25.18 o 
   0  18   4     1145.03     1000.33     39.78 o 
   1  18   4      789.35      768.39     24.14 o 
   2  18   4     1014.44     1001.82     28.00 o 
   3  18   4      275.37      295.17     14.36 o 
   4  18   4      163.50      148.48     13.28 o 
   5  18   4       48.50       46.73     10.14 o 
   6  18   4       64.70       30.94      9.43 o 
   7  18   4      152.90      130.49     13.51 o 
   8  18   4       54.62       56.35     11.33 o 
   9  18   4      179.76      202.22     19.71 o 
  10  18   4       25.58       50.61     17.95 o 
  11  18   4       14.29       -4.23     11.53 o 
  12  18   4       45.49       53.26     12.91 o 
   1  19   4      154.52      183.39     13.49 o 
   2  19   4      255.85      225.45     14.89 o 
   3  19   4       58.95       45.26      9.76 o 
   4  19   4      215.94      250.52     16.14 o 
   5  19   4      142.73      180.23     14.66 o 
   6  19   4       47.06       68.13     11.46 o 
   7  19   4       37.36       49.22     11.15 o 
   8  19   4       95.72      119.43     13.94 o 
   9  19   4       52.52       46.90     13.76 o 
  10  19   4      228.59      257.40     19.09 o 
  11  19   4      192.52      150.24     33.08 o 
   0  20   4      285.30      266.95     31.30 o 
   1  20   4      724.73      664.15     28.62 o 
   2  20   4      383.98      396.02     18.78 o 
   3  20   4       94.95       93.18     14.72 o 
   4  20   4       40.38       39.53     12.11 o 
   5  20   4       89.45       55.20     21.46 o 
   6  20   4       27.34       44.70     11.55 o 
   7  20   4       33.52       28.55     10.30 o 
   8  20   4       30.78       44.52     11.59 o 
   9  20   4       18.45       13.29     12.82 o 
  10  20   4       16.48       22.45     13.21 o 
  11  20   4        1.68      -13.10     15.32 o 
   1  21   4      114.92      119.12     20.52 o 
   2  21   4       50.30       38.19     10.27 o 
   3  21   4      231.17      263.20     16.54 o 
   4  21   4       80.45       65.13     14.29 o 
   5  21   4      355.69      382.45     35.84 o 
   6  21   4       19.15       19.99     11.39 o 
   7  21   4       31.08       27.01     12.65 o 
   8  21   4        7.42        5.33     12.38 o 
   9  21   4      229.25      208.90     24.47 o 
  10  21   4        6.58       21.37     16.69 o 
   0  22   4      792.03      797.58     38.94 o 
   1  22   4      127.57      137.84     13.71 o 
   2  22   4       78.90       53.97     11.25 o 
   3  22   4      112.07       98.37     15.06 o 
   4  22   4      171.73      164.56     19.02 o 
   5  22   4       98.96      114.59     20.26 o 
   6  22   4       61.65       77.70     15.07 o 
   7  22   4      166.65      171.48     19.11 o 
   8  22   4       20.53       19.39     20.78 o 
   9  22   4      110.15      185.68     35.62 o 
  10  22   4       20.19       13.44     16.93 o 
   1  23   4      377.83      378.30     20.01 o 
   2  23   4       70.50       89.17     12.66 o 
   3  23   4       46.71       49.92     23.46 o 
   4  23   4      277.06      270.41     21.71 o 
   5  23   4      134.35      156.86     18.09 o 
   6  23   4      225.95      245.18     22.03 o 
   7  23   4       25.51       48.27     29.02 o 
   8  23   4       76.82       60.34     19.48 o 
   9  23   4       73.33       48.96     26.20 o 
   0  24   4     1446.02     1521.07     58.77 o 
   1  24   4      172.16      208.63     16.70 o 
   2  24   4       62.38       53.53     11.66 o 
   3  24   4       69.42       75.48     18.86 o 
   4  24   4       14.56       24.86     12.38 o 
   5  24   4       41.15       64.69     19.57 o 
   6  24   4       41.89       48.41     17.08 o 
   7  24   4       37.09       28.29     22.94 o 
   8  24   4       51.77       51.59     26.99 o 
   1  25   4      431.43      442.00     25.08 o 
   2  25   4      146.58      175.87     32.38 o 
   3  25   4      219.96      264.26     51.08 o 
   4  25   4       41.49       57.26     23.86 o 
   5  25   4       25.85       35.89     23.94 o 
   6  25   4        9.84       -2.38     20.26 o 
   7  25   4      159.36      174.07     36.89 o 
   0  26   4       54.57       58.35     24.33 o 
   1  26   4      110.95       86.10     19.30 o 
   2  26   4       90.98      100.55     20.64 o 
   3  26   4       60.85       26.86     20.54 o 
   4  26   4       58.52       38.07     23.67 o 
   5  26   4       84.03       79.74     28.14 o 
   6  26   4      142.82      119.13     33.28 o 
   1  27   4      186.81      222.39     26.66 o 
   2  27   4       18.41       36.39     16.69 o 
   3  27   4       14.14       33.06     24.61 o 
   4  27   4       74.92       70.14     28.68 o 
   5  27   4       71.40       36.89     24.17 o 
   0  28   4       74.14      109.67     31.59 o 
   1  28   4      124.84      136.80     24.19 o 
   2  28   4      221.67      300.45     30.33 o 
   2   0   5       15.62       50.79      9.55 o 
   4   0   5     3684.10     3649.41     62.30 o 
   8   0   5       86.11       99.93     18.99 o 
  10   0   5     1504.65     1557.14     50.25 o 
  12   0   5     1249.91     1197.25     40.48 o 
  14   0   5       70.71       50.48     18.53 o 
   0   1   5     2344.63     2319.76     65.91 o 
   1   1   5      329.72      325.65     12.39 o 
   2   1   5      659.25      644.70     17.59 o 
   3   1   5      893.39      885.67     18.65 o 
   4   1   5       48.01       41.58      5.02 o 
   5   1   5      105.19      129.20      8.76 o 
   8   1   5      311.27      314.22     19.51 o 
   9   1   5       80.37       85.12     10.56 o 
  10   1   5      220.17      233.02     13.67 o 
  11   1   5       56.30       50.27      9.55 o 
  12   1   5      214.25      221.28     15.56 o 
  13   1   5      179.02      162.23     14.91 o 
  14   1   5      144.41      182.06     24.74 o 
  15   1   5       31.98       44.35     13.83 o 
   1   2   5       97.19      117.23      8.05 o 
   2   2   5      951.32      967.19     22.11 o 
   3   2   5       46.62       56.88      5.59 o 
   4   2   5     1211.24     1173.07     19.76 o 
   5   2   5      255.20      253.67     14.68 o 
   7   2   5      500.90      493.69     45.34 o 
   8   2   5      979.57      913.09     34.23 o 
   9   2   5      396.14      485.47     18.90 o 
  10   2   5      508.18      483.17     19.66 o 
  11   2   5      152.46      152.24     14.01 o 
  12   2   5      200.26      212.05     15.16 o 
  13   2   5        5.03        5.21      9.22 o 
  14   2   5      175.69      129.24     14.88 o 
  15   2   5       14.91       17.80     11.35 o 
   0   3   5     1233.03     1242.99     33.77 o 
   1   3   5      295.27      301.43     10.05 o 
   2   3   5      226.51      221.44     10.06 o 
   3   3   5      284.45      264.88      8.73 o 
   4   3   5       99.62      106.13      7.03 o 
   5   3   5      426.03      413.89     12.93 o 
   6   3   5       52.98       62.18     19.72 o 
   7   3   5      551.63      577.58     26.71 o 
   8   3   5      192.48      174.02     19.44 o 
   9   3   5      226.29      203.86     16.52 o 
  10   3   5      194.14      228.86     18.23 o 
  11   3   5       67.78       79.43     13.32 o 
  12   3   5       93.72       98.42     13.61 o 
  13   3   5       21.66        5.75     12.86 o 
  14   3   5       15.88       29.09     10.72 o 
  15   3   5       32.99       29.72     11.89 o 
   1   4   5      326.42      300.00     10.11 o 
   2   4   5     1023.93     1024.86     25.02 o 
   3   4   5      447.52      507.09     10.57 o 
   4   4   5       16.39       17.99      4.45 o 
   5   4   5     1326.85     1319.35     29.48 o 
   6   4   5      121.63      117.25     17.63 o 
   7   4   5       39.15       23.29     13.01 o 
   8   4   5     1258.39     1225.94     55.78 o 
   9   4   5      188.92      142.93     24.63 o 
  10   4   5      116.38      113.54     21.17 o 
  11   4   5      432.09      430.40     20.90 o 
  12   4   5       55.64       51.59     11.50 o 
  13   4   5      207.97      205.19     15.92 o 
  14   4   5      108.67      133.79     14.59 o 
  15   4   5        0.26       -1.98     10.23 o 
   0   5   5      235.10      264.58     15.15 o 
   1   5   5     1591.27     1594.29     25.61 o 
   2   5   5      878.02      873.76     16.21 o 
   3   5   5      189.74      186.74      7.46 o 
   4   5   5     1479.17     1524.86     25.23 o 
   5   5   5       19.44       20.50      7.89 o 
   6   5   5       84.09      116.77     16.72 o 
   7   5   5      388.66      346.81     23.19 o 
   8   5   5       44.39       64.24     18.70 o 
   9   5   5      352.03      280.93     26.89 o 
  10   5   5      392.78      352.86     21.32 o 
  11   5   5        2.38       -8.22      8.15 o 
  12   5   5      331.03      322.22     19.80 o 
  13   5   5       76.43       86.97     19.44 o 
  14   5   5        8.78       12.30     10.25 o 
  15   5   5       43.79       31.06     11.29 o 
   1   6   5      105.75       87.25      7.60 o 
   2   6   5     1383.07     1327.32     21.93 o 
   3   6   5       91.70      102.40      6.00 o 
   4   6   5      234.20      221.77     20.69 o 
   5   6   5       68.28       83.55      9.65 o 
   6   6   5      873.09      902.23     30.66 o 
   7   6   5      396.60      385.43     26.33 o 
   8   6   5     1556.55     1533.25     51.66 o 
   9   6   5      103.98      120.67     25.81 o 
  10   6   5      343.31      391.78     22.66 o 
  11   6   5      179.22      177.59     18.02 o 
  12   6   5      103.54       81.43     13.26 o 
  13   6   5        8.72        4.19     10.16 o 
  14   6   5      332.97      398.35     23.60 o 
   0   7   5      557.68      645.13     20.19 o 
   1   7   5      297.10      281.22     10.44 o 
   2   7   5     1685.08     1576.55     26.24 o 
   3   7   5      230.34      289.43     10.90 o 
   4   7   5      558.10      523.67     16.47 o 
   5   7   5      154.20      167.05     10.52 o 
   6   7   5       69.51       97.54     12.61 o 
   7   7   5      178.02      200.03     19.87 o 
   8   7   5      163.19      135.78     22.93 o 
   9   7   5       85.66       86.05     13.89 o 
  10   7   5      119.86      102.26     12.62 o 
  11   7   5      108.09      104.44     13.75 o 
  12   7   5      322.01      371.06     19.74 o 
  13   7   5        9.62       12.59      9.68 o 
  14   7   5       71.51       86.27     13.50 o 
   1   8   5      458.91      462.89     13.12 o 
   2   8   5      439.54      424.71     12.64 o 
   3   8   5       63.08       69.01      6.92 o 
   4   8   5      431.21      443.17     22.92 o 
   5   8   5      229.77      237.55     18.94 o 
   6   8   5      592.11      599.42     20.31 o 
   7   8   5      792.03      802.10     29.37 o 
   8   8   5      260.54      266.91     18.48 o 
   9   8   5      536.41      470.18     24.43 o 
  10   8   5       21.72       10.45      9.24 o 
  11   8   5       29.22        9.34     11.26 o 
  12   8   5       53.44       66.27     11.58 o 
  13   8   5       60.47       46.86     11.41 o 
  14   8   5       65.28       47.55     11.79 o 
   0   9   5     1083.32     1071.03     27.80 o 
   1   9   5      929.87      933.12     17.94 o 
   2   9   5      125.20      150.32      8.45 o 
   3   9   5     2192.94     2002.88     30.29 o 
   4   9   5       63.49       60.87      7.99 o 
   5   9   5     1271.58     1191.26     28.88 o 
   6   9   5     2256.58     2166.90     43.73 o 
   7   9   5      142.50      128.51     14.15 o 
   8   9   5       61.80       63.71     12.44 o 
   9   9   5      346.99      338.74     21.45 o 
  10   9   5      463.09      469.84     21.64 o 
  11   9   5      115.31       97.91     13.13 o 
  12   9   5       87.79       98.62     12.73 o 
  13   9   5      106.17       93.75     18.97 o 
  14   9   5        5.69        6.27     12.40 o 
   1  10   5      492.32      433.54     12.26 o 
   2  10   5      391.38      339.98     13.68 o 
   3  10   5      131.98      151.03      7.59 o 
   4  10   5      181.44      203.98     11.40 o 
   5  10   5      250.28      223.62     15.07 o 
   6  10   5      346.32      306.25     15.24 o 
   7  10   5     1409.88     1381.74     40.34 o 
   8  10   5      121.25      130.15     15.31 o 
   9  10   5      454.95      459.05     24.37 o 
  10  10   5       46.92       48.72     11.30 o 
  11  10   5      152.17      155.59     15.44 o 
  12  10   5      109.57      133.61     13.78 o 
  13  10   5      189.95      216.02     19.66 o 
  14  10   5        4.41       10.46     11.39 o 
   0  11   5     1112.53     1050.17     28.02 o 
   1  11   5       70.74       78.81      7.33 o 
   2  11   5       29.78       57.00      6.31 o 
   3  11   5      405.52      408.03     17.22 o 
   4  11   5       34.37       52.88      7.77 o 
   5  11   5       14.15       11.71      9.23 o 
   6  11   5      145.73      129.44     13.89 o 
   7  11   5      153.73      164.12     20.08 o 
   8  11   5        2.16        8.62      9.62 o 
   9  11   5       65.91       93.81     14.56 o 
  10  11   5       31.13       40.49     13.47 o 
  11  11   5       35.53       37.61     11.32 o 
  12  11   5       47.31       48.64     14.98 o 
  13  11   5      117.75      113.04     14.87 o 
   1  12   5      470.21      515.71     13.76 o 
   2  12   5      284.61      272.54     13.25 o 
   3  12   5      978.70      981.56     36.82 o 
   4  12   5      282.57      289.98     15.54 o 
   5  12   5     1205.18     1260.83     38.95 o 
   6  12   5      374.09      397.67     21.50 o 
   7  12   5      109.26      117.37     14.16 o 
   8  12   5       16.56        7.44      9.90 o 
   9  12   5        1.89        9.57     13.36 o 
  10  12   5      317.48      331.01     30.26 o 
  11  12   5       67.63       50.98     12.14 o 
  12  12   5      109.30      104.86     14.74 o 
  13  12   5        2.80       10.65      9.93 o 
   0  13   5     2306.11     2269.77     52.68 o 
   1  13   5      784.65      781.15     19.02 o 
   2  13   5      399.75      339.18     15.78 o 
   3  13   5        9.63        8.27      7.41 o 
   4  13   5      563.07      549.93     20.53 o 
   5  13   5     1141.07     1104.15     30.63 o 
   6  13   5      959.95      987.92     25.16 o 
   7  13   5     1103.97     1151.03     31.95 o 
   8  13   5       40.90       56.79     10.75 o 
   9  13   5      613.28      670.44     25.34 o 
  10  13   5      138.28      156.76     17.52 o 
  11  13   5      135.46      121.66     13.45 o 
  12  13   5       84.95       76.53     13.81 o 
  13  13   5       43.11       69.70     17.68 o 
   1  14   5      478.72      440.44     22.17 o 
   2  14   5       79.79       42.92      7.80 o 
   3  14   5       30.94       29.22      8.89 o 
   4  14   5      497.74      468.82     19.36 o 
   5  14   5      207.76      221.33     14.77 o 
   6  14   5      453.20      512.32     20.92 o 
   7  14   5      121.37      107.48     15.36 o 
   8  14   5       31.26       33.74      9.83 o 
   9  14   5       70.51       78.50     12.47 o 
  10  14   5      119.59      150.95     15.72 o 
  11  14   5      104.75      113.25     13.27 o 
  12  14   5      145.95      202.04     24.63 o 
  13  14   5      161.64      164.08     28.58 o 
   0  15   5       39.07       46.37     10.41 o 
   1  15   5      938.72      897.70     23.16 o 
   2  15   5       41.81       36.58      7.66 o 
   3  15   5       60.51       42.93      9.41 o 
   4  15   5      291.27      270.48     16.19 o 
   5  15   5      248.86      263.15     16.33 o 
   6  15   5       83.13      103.07     12.79 o 
   7  15   5       52.61       48.94     15.70 o 
   8  15   5       63.00      111.96     15.96 o 
   9  15   5       87.57       91.04     16.19 o 
  10  15   5        6.70       10.47     12.51 o 
  11  15   5       29.33       43.69     12.04 o 
  12  15   5       96.38      143.68     16.50 o 
   1  16   5       11.72        4.28      9.37 o 
   2  16   5      196.85      187.76     11.96 o 
   3  16   5       19.76       15.91      8.42 o 
   4  16   5      143.89      155.39     13.70 o 
   5  16   5      607.88      599.58     23.40 o 
   6  16   5       62.74       84.74     12.05 o 
   7  16   5       82.80       97.97     15.10 o 
   8  16   5       49.96       69.02     14.52 o 
   9  16   5      461.21      565.40     30.43 o 
  10  16   5       14.26        9.87     12.36 o 
  11  16   5      377.97      326.93     24.77 o 
  12  16   5      128.93      183.96     20.55 o 
   0  17   5      303.35      255.01     54.49 o 
   1  17   5      285.04      285.68     14.26 o 
   2  17   5      398.88      395.17     16.26 o 
   3  17   5      621.65      608.35     22.64 o 
   4  17   5      366.54      349.71     18.50 o 
   5  17   5      115.58      130.73     13.64 o 
   6  17   5      128.43      119.27     13.40 o 
   7  17   5      301.03      306.17     22.22 o 
   8  17   5       15.60       28.83     13.24 o 
   9  17   5      337.43      307.88     27.21 o 
  10  17   5       53.10       60.76     18.71 o 
  11  17   5        0.94      -19.19     11.47 o 
   1  18   5      111.92       94.29     12.76 o 
   2  18   5      151.46      141.25     13.47 o 
   3  18   5      210.41      224.76     20.80 o 
   4  18   5       87.33       92.79     12.34 o 
   5  18   5      419.51      426.38     31.25 o 
   6  18   5       48.05       72.66     14.74 o 
   7  18   5       47.64       41.57     12.79 o 
   8  18   5      329.32      319.46     23.70 o 
   9  18   5      152.73      151.27     19.19 o 
  10  18   5       17.66       40.39     19.76 o 
  11  18   5       24.69       54.61     16.13 o 
   0  19   5      556.62      526.41     33.36 o 
   1  19   5      127.59      115.38     13.04 o 
   2  19   5      391.33      354.35     30.58 o 
   3  19   5      554.81      516.33     22.08 o 
   4  19   5       60.21       61.51     11.12 o 
   5  19   5      153.19      137.30     13.92 o 
   6  19   5       99.75       99.09     13.20 o 
   7  19   5       78.75       41.93     35.15 o 
   8  19   5      232.54      219.88     20.68 o 
   9  19   5      135.11      127.37     28.39 o 
  10  19   5       39.54       33.45     17.10 o 
   1  20   5       31.55       16.98      9.03 o 
   2  20   5        7.73       10.32      8.97 o 
   3  20   5       99.82      100.68     15.34 o 
   4  20   5      142.22      106.98     13.56 o 
   5  20   5        9.41       -0.92      9.22 o 
   6  20   5      113.14      100.15     18.79 o 
   7  20   5      538.91      650.37     31.45 o 
   8  20   5      277.36      354.09     52.43 o 
   9  20   5       80.89       46.54     42.79 o 
  10  20   5       89.29       44.34     27.88 o 
   0  21   5      242.90      274.59     45.12 o 
   1  21   5      209.57      169.43     14.38 o 
   2  21   5      185.27      212.85     15.89 o 
   3  21   5      628.23      583.71     28.73 o 
   4  21   5        3.43       17.98     11.11 o 
   5  21   5       37.15       41.41     13.30 o 
   6  21   5       57.28       65.92     12.64 o 
   7  21   5       33.62       28.47     16.62 o 
   8  21   5       30.43       33.45     17.08 o 
   9  21   5       25.80       25.07     19.97 o 
   1  22   5      108.50      102.01     13.09 o 
   2  22   5       37.25       31.71     15.64 o 
   3  22   5      101.13      115.34     16.55 o 
   4  22   5      118.48      102.52     16.41 o 
   5  22   5       21.48       25.75     15.46 o 
   6  22   5       98.47      119.73     21.25 o 
   7  22   5      252.42      235.07     38.24 o 
   8  22   5       73.30       52.75     18.49 o 
   0  23   5      504.28      414.91     30.24 o 
   1  23   5      340.24      343.90     25.38 o 
   2  23   5      420.41      428.09     27.46 o 
   3  23   5      272.08      261.40     33.08 o 
   4  23   5      273.76      242.28     26.84 o 
   5  23   5       13.56       54.04     18.47 o 
   6  23   5       22.39       39.27     16.92 o 
   7  23   5       27.11        1.19     20.56 o 
   8  23   5       53.22       84.50     29.30 o 
   1  24   5       57.21       76.86     25.20 o 
   2  24   5       84.96      121.20     28.39 o 
   3  24   5       55.08       42.36     21.46 o 
   4  24   5       14.48       41.84     24.34 o 
   5  24   5       74.50       65.05     26.47 o 
   6  24   5      148.43      187.16     36.09 o 
   7  24   5      167.50      132.46     34.49 o 
   0  25   5      283.23      369.13     42.23 o 
   1  25   5       21.41       22.90     14.77 o 
   2  25   5      152.05      103.75     28.83 o 
   3  25   5       19.10       43.62     23.24 o 
   4  25   5      164.98      191.46     36.03 o 
   5  25   5       18.24        3.56     20.76 o 
   1  26   5      102.96      122.06     21.73 o 
   2  26   5        0.42       25.95     22.07 o 
   3  26   5       31.63       12.40     21.92 o 
   4  26   5       48.24       56.94     26.54 o 
   0  27   5       22.57       59.03     25.63 o 
   1  27   5      129.34      136.40     33.77 o 
   0   0   6      698.51      657.54     43.43 o 
   2   0   6     1884.36     1923.49     47.80 o 
   4   0   6       30.72       29.26      8.25 o 
   8   0   6      190.98      237.98     27.08 o 
  10   0   6      703.98      754.78     39.32 o 
  12   0   6       46.61       12.60     16.10 o 
  14   0   6       76.89       51.61     19.48 o 
   1   1   6      195.14      218.41     14.42 o 
   2   1   6     1234.68     1198.14     24.25 o 
   3   1   6      639.90      693.42     17.50 o 
   4   1   6      132.69      148.08      9.71 o 
   5   1   6      235.43      243.51     18.58 o 
   6   1   6       72.14       78.19     19.12 o 
   8   1   6      736.79      864.32     57.83 o 
   9   1   6       57.34       33.98     11.66 o 
  10   1   6      313.16      279.10     17.67 o 
  11   1   6      116.21      146.98     15.84 o 
  12   1   6       28.48       29.29     11.92 o 
  13   1   6       91.33       94.78     15.78 o 
  14   1   6      232.34      261.91     21.60 o 
   0   2   6      676.05      648.34     28.85 o 
   1   2   6      305.95      280.41     11.83 o 
   2   2   6      776.59      726.36     17.96 o 
   3   2   6      110.41      103.74      8.57 o 
   4   2   6      277.05      280.81     12.05 o 
   5   2   6       92.21       68.04     11.43 o 
   6   2   6      208.73      186.60     30.62 o 
   7   2   6       21.44       34.42     19.90 o 
   8   2   6       12.79       22.93     18.11 o 
   9   2   6      261.68      240.20     18.74 o 
  10   2   6       95.65       99.30     14.54 o 
  11   2   6       47.45       45.51     11.69 o 
  12   2   6       99.16       95.40     12.61 o 
  13   2   6       92.79      122.06     16.42 o 
  14   2   6       70.25      113.48     24.02 o 
   1   3   6     1948.01     1946.93     29.16 o 
   2   3   6     1010.99     1002.90     20.24 o 
   3   3   6     2100.84     2067.20     31.72 o 
   4   3   6      703.92      672.76     22.39 o 
   5   3   6      359.08      370.01     19.20 o 
   6   3   6        2.08        7.93     16.16 o 
   7   3   6      169.99      255.34     34.66 o 
   8   3   6      231.91      227.11     28.57 o 
   9   3   6      395.09      414.66     23.13 o 
  10   3   6       32.41       41.73     12.26 o 
  11   3   6      136.05      152.47     15.20 o 
  12   3   6       79.73       64.39     12.14 o 
  13   3   6      463.32      513.00     22.86 o 
  14   3   6      307.02      354.54     25.99 o 
   0   4   6     3367.84     3284.28     61.06 o 
   1   4   6      788.83      763.58     17.45 o 
   2   4   6      382.65      384.29     11.40 o 
   3   4   6      370.64      393.57     12.41 o 
   4   4   6      228.31      246.74     12.15 o 
   5   4   6      128.24      150.87     13.18 o 
   6   4   6      148.59      136.32     26.74 o 
   7   4   6       68.33       43.91     20.62 o 
   8   4   6       86.69       86.84     17.59 o 
   9   4   6      254.91      238.82     23.51 o 
  10   4   6      109.27      122.34     15.74 o 
  11   4   6       34.04       29.12     10.88 o 
  12   4   6      386.82      422.41     22.95 o 
  13   4   6      155.30      196.50     16.65 o 
  14   4   6       32.77       20.67     11.38 o 
   1   5   6      270.92      314.04     15.17 o 
   2   5   6      431.35      400.29     11.90 o 
   3   5   6      354.81      370.14     13.75 o 
   4   5   6      275.40      275.65     15.48 o 
   5   5   6      471.89      469.44     21.10 o 
   6   5   6      381.97      352.11     38.18 o 
   7   5   6       10.04        7.38     11.87 o 
   8   5   6      336.06      284.20     24.34 o 
   9   5   6       43.57       83.58     17.26 o 
  10   5   6      263.94      298.25     28.16 o 
  11   5   6      118.67      145.25     17.32 o 
  12   5   6      289.18      329.08     20.94 o 
  13   5   6       33.42       23.55     12.09 o 
  14   5   6       17.75       28.84     11.63 o 
   0   6   6     3051.84     2736.88     62.59 o 
   1   6   6      780.00      811.02     18.46 o 
   2   6   6      236.23      238.57     10.31 o 
   3   6   6      295.21      278.03     12.21 o 
   4   6   6      725.86      634.02     18.88 o 
   5   6   6      322.01      293.30     24.49 o 
   6   6   6      350.44      268.07     29.31 o 
   7   6   6      124.33       96.91     13.53 o 
   8   6   6       75.47       96.15     43.14 o 
   9   6   6       14.10       -1.84     12.28 o 
  10   6   6        5.50       -4.32     10.51 o 
  11   6   6       34.22       22.18     13.01 o 
  12   6   6        5.89        6.47     11.04 o 
  13   6   6       55.77      110.68     13.92 o 
   1   7   6      160.62      197.20     11.67 o 
   2   7   6      156.60      146.09     10.64 o 
   3   7   6      630.65      627.25     19.51 o 
   4   7   6     1612.68     1591.33     32.63 o 
   5   7   6      593.37      619.10     33.97 o 
   6   7   6       82.52      103.08     13.73 o 
   7   7   6      127.62      138.25     23.08 o 
   8   7   6       20.01       13.58     10.49 o 
   9   7   6       41.89       35.52     12.36 o 
  10   7   6       83.69       83.95     13.07 o 
  11   7   6      193.90      242.44     23.16 o 
  12   7   6      383.77      399.03     21.07 o 
  13   7   6       44.00       52.53     14.28 o 
   0   8   6     2293.69     2318.60     48.03 o 
   1   8   6     1546.69     1445.43     26.42 o 
   2   8   6        5.44        8.32      5.77 o 
   3   8   6      462.00      472.18     16.87 o 
   4   8   6       55.92       33.34     12.31 o 
   5   8   6        4.87       16.05      9.60 o 
   6   8   6      351.58      400.81     30.96 o 
   7   8   6      181.76      174.73     22.25 o 
   8   8   6      152.97      118.26     15.61 o 
   9   8   6       22.97       43.55     16.94 o 
  10   8   6      132.77      133.57     14.67 o 
  11   8   6       32.01       27.28     11.47 o 
  12   8   6       22.05       27.99     10.67 o 
  13   8   6       42.03       57.15     12.41 o 
   1   9   6       52.69       79.03     10.10 o 
   2   9   6      212.85      164.98     10.60 o 
   3   9   6      398.50      394.55     17.48 o 
   4   9   6      143.46      136.36     11.61 o 
   5   9   6      997.85     1023.10     33.29 o 
   6   9   6      116.05      135.19     15.00 o 
   7   9   6      265.12      281.76     33.73 o 
   8   9   6      324.43      340.15     21.99 o 
   9   9   6      240.97      260.21     20.66 o 
  10   9   6       55.51       68.15     14.72 o 
  11   9   6      557.00      621.12     26.64 o 
  12   9   6      106.89      131.01     16.13 o 
  13   9   6       27.22       36.51     11.33 o 
   0  10   6      392.81      349.70     25.39 o 
   1  10   6     1246.43     1219.81     25.02 o 
   2  10   6      819.38      795.77     19.40 o 
   3  10   6      172.68      140.20     12.00 o 
   4  10   6      483.18      477.47     18.52 o 
   5  10   6      325.21      317.39     19.54 o 
   6  10   6       10.43       14.92      9.76 o 
   7  10   6      192.16      180.53     26.18 o 
   8  10   6       31.13       27.34     15.17 o 
   9  10   6       36.99       32.78     12.85 o 
  10  10   6       37.57       36.86     13.30 o 
  11  10   6       22.17       38.72     16.92 o 
  12  10   6       10.97       30.22     12.20 o 
  13  10   6       20.76       20.85     10.71 o 
   1  11   6       62.05       79.76      8.13 o 
   2  11   6      180.24      219.74     12.87 o 
   3  11   6       15.35       21.08      7.45 o 
   4  11   6       44.66       53.07      9.67 o 
   5  11   6       31.09       41.94     10.84 o 
   6  11   6       54.08       58.95     12.44 o 
   7  11   6      106.71       73.18     17.21 o 
   8  11   6       38.29       33.31     18.39 o 
   9  11   6       20.83        8.13     11.08 o 
  10  11   6       36.00       21.72     12.30 o 
  11  11   6      129.98      114.67     15.36 o 
  12  11   6       38.02       31.37     12.50 o 
   0  12   6      417.42      310.79     23.39 o 
   1  12   6       89.84       81.22     10.22 o 
   2  12   6     1211.33     1192.00     36.31 o 
   3  12   6      125.57       97.88     11.61 o 
   4  12   6      395.17      423.09     19.34 o 
   5  12   6       21.76       51.64     10.20 o 
   6  12   6       25.05       37.76     14.70 o 
   7  12   6      338.27      361.89     59.58 o 
   8  12   6       25.02       15.20     17.85 o 
   9  12   6       36.93       31.78     12.77 o 
  10  12   6       48.63       55.05     16.72 o 
  11  12   6        8.00       23.15     12.86 o 
  12  12   6      106.70      118.02     15.83 o 
   1  13   6        7.98       12.81      8.31 o 
   2  13   6      154.23      129.35     11.11 o 
   3  13   6      185.42      174.72     14.10 o 
   4  13   6      337.69      350.49     20.04 o 
   5  13   6      353.86      297.56     17.26 o 
   6  13   6      468.03      450.85     34.59 o 
   7  13   6      422.18      481.35     27.38 o 
   8  13   6      126.44      138.65     17.77 o 
   9  13   6       59.12       47.92     28.14 o 
  10  13   6      208.29      234.30     23.06 o 
  11  13   6       53.58       32.28     14.53 o 
  12  13   6       53.57       63.25     16.21 o 
   0  14   6       22.92        0.07     12.55 o 
   1  14   6      156.73      136.56     14.94 o 
   2  14   6       94.91       94.86     11.85 o 
   3  14   6     1238.11     1247.75     38.77 o 
   4  14   6       86.50       38.45     10.21 o 
   5  14   6      140.95      138.16     18.29 o 
   6  14   6       72.00       64.70     14.31 o 
   7  14   6       60.31       31.73     12.98 o 
   8  14   6        6.19       11.10     11.47 o 
   9  14   6       89.00      100.90     17.23 o 
  10  14   6       11.05       28.08     16.76 o 
  11  14   6       20.39       12.27     13.75 o 
   1  15   6      108.28      138.86     10.38 o 
   2  15   6       91.12       77.53     11.64 o 
   3  15   6       42.45       63.50     11.23 o 
   4  15   6       54.65       52.76     11.20 o 
   5  15   6       94.50      100.48     15.59 o 
   6  15   6       13.33        0.85     11.36 o 
   7  15   6      358.74      370.14     31.55 o 
   8  15   6       31.34       50.92     14.60 o 
   9  15   6      265.13      294.27     28.95 o 
  10  15   6       15.01       12.65     15.60 o 
  11  15   6       40.51       34.00     15.07 o 
   0  16   6      466.55      468.46     24.08 o 
   1  16   6      197.89      191.99     12.69 o 
   2  16   6       79.93       71.17     11.39 o 
   3  16   6      651.36      690.72     25.29 o 
   4  16   6      264.88      212.66     16.13 o 
   5  16   6      131.33      129.90     14.06 o 
   6  16   6      271.33      280.52     31.50 o 
   7  16   6       42.10       56.53     14.52 o 
   8  16   6       20.39       48.17     14.88 o 
   9  16   6      290.47      255.93     59.84 o 
  10  16   6       17.84       -3.73     26.06 o 
  11  16   6       30.86       21.45     14.31 o 
   1  17   6       10.46        4.20      7.70 o 
   2  17   6       42.94       30.04      9.85 o 
   3  17   6      229.42      190.16     15.23 o 
   4  17   6      220.28      211.63     16.20 o 
   5  17   6      100.07       53.26     11.70 o 
   6  17   6      264.82      250.49     21.78 o 
   7  17   6      423.12      429.50     27.20 o 
   8  17   6      146.56      137.81     24.64 o 
   9  17   6      103.84      106.88     30.96 o 
  10  17   6        9.57       16.16     29.88 o 
   0  18   6       81.13       81.65     16.46 o 
   1  18   6       89.48       88.23     10.81 o 
   2  18   6       63.45       62.00     11.78 o 
   3  18   6      184.47      173.66     15.30 o 
   4  18   6      167.89      186.38     15.79 o 
   5  18   6        4.92       16.02     12.97 o 
   6  18   6       28.13       33.43     13.42 o 
   7  18   6       93.08       43.59     37.05 o 
   8  18   6        5.20       14.90     17.34 o 
   9  18   6      127.35      165.18     25.37 o 
  10  18   6       49.60       52.99     20.13 o 
   1  19   6      116.98      135.20     20.40 o 
   2  19   6       65.15       44.18     11.28 o 
   3  19   6       58.44       38.57     11.13 o 
   4  19   6      123.69      146.71     17.04 o 
   5  19   6      220.22      216.03     17.33 o 
   6  19   6       74.43       70.08     19.58 o 
   7  19   6       81.09       93.55     20.52 o 
   8  19   6      328.49      341.35     58.43 o 
   9  19   6       79.36       92.92     22.26 o 
   0  20   6       12.23        7.52     12.91 o 
   1  20   6      284.87      247.39     20.37 o 
   2  20   6       20.24        8.73     11.59 o 
   3  20   6       44.90       43.07     11.88 o 
   4  20   6      105.32      107.94     14.46 o 
   5  20   6      302.76      279.44     22.17 o 
   6  20   6       12.21        5.01     14.12 o 
   7  20   6      220.47      208.76     26.51 o 
   8  20   6        1.78       -1.82     15.30 o 
   1  21   6       44.62       34.62     13.09 o 
   2  21   6       79.49       49.11     19.56 o 
   3  21   6       50.08       30.74     28.47 o 
   4  21   6       24.76       30.98     22.37 o 
   5  21   6      592.02      655.08     31.30 o 
   6  21   6        3.06       14.50     15.88 o 
   7  21   6       62.32       22.12     17.30 o 
   0  22   6       22.37        9.12     17.21 o 
   1  22   6      217.94      140.03     32.28 o 
   2  22   6       25.14       19.99     14.29 o 
   3  22   6       54.69       75.13     19.32 o 
   4  22   6       49.71       42.11     17.56 o 
   5  22   6       60.52       69.37     50.41 o 
   6  22   6       60.03       54.33     19.55 o 
   7  22   6      251.30      290.83     29.94 o 
   1  23   6       76.74       74.42     25.09 o 
   2  23   6       55.33       98.28     26.91 o 
   3  23   6        9.54       -2.73     19.71 o 
   4  23   6       32.70       -9.77     20.25 o 
   5  23   6      315.19      346.80     44.12 o 
   0  24   6       86.78       81.66     25.23 o 
   1  24   6        4.17       44.01     23.30 o 
   2  24   6       55.08       59.34     25.18 o 
   3  24   6        7.62        0.38     20.72 o 
   4  24   6      186.24      189.73     35.68 o 
   1  25   6       14.84       33.83     21.32 o 
   2  25   6      200.46      217.46     36.73 o 
   2   0   7       78.62       71.03     11.25 o 
  10   0   7      707.33      743.12     41.06 o 
  12   0   7      139.47      156.81     60.64 o 
   0   1   7      827.18      808.08     29.89 o 
   1   1   7       57.66       53.48      7.01 o 
   2   1   7        5.35       10.49      5.71 o 
   3   1   7       64.90       52.12      8.88 o 
   7   1   7       93.35      112.47     29.15 o 
   8   1   7       86.57      161.50     33.20 o 
   9   1   7      328.55      315.42     42.31 o 
  10   1   7       57.36       87.27     25.68 o 
  11   1   7       53.58       60.26     13.46 o 
  12   1   7      164.86      228.66     22.48 o 
   1   2   7      148.64      164.14      9.44 o 
   2   2   7      129.96      143.34      9.96 o 
   3   2   7      299.82      308.98     19.83 o 
   4   2   7      336.51      298.78     27.32 o 
   5   2   7      541.63      542.63     46.91 o 
   6   2   7      282.27      294.64     37.80 o 
   7   2   7      186.79      221.18     34.88 o 
   8   2   7      210.17      267.58     39.14 o 
   9   2   7      142.18      193.51     24.15 o 
  10   2   7      123.32      133.70     22.62 o 
  11   2   7      257.58      257.09     20.02 o 
  12   2   7      229.90      277.61     21.40 o 
   0   3   7      277.69      273.24     15.27 o 
   1   3   7      906.94      891.05     20.30 o 
   2   3   7      326.34      308.15     14.53 o 
   3   3   7      510.67      486.18     23.87 o 
   4   3   7      417.28      397.75     26.47 o 
   5   3   7      151.26      143.48     24.02 o 
   6   3   7      327.91      370.15     41.35 o 
   7   3   7       80.44       82.84     26.19 o 
   8   3   7       95.34       73.29     25.02 o 
   9   3   7       17.52       19.09     14.78 o 
  10   3   7      197.44      178.60     18.54 o 
  11   3   7       15.05       27.29     18.04 o 
  12   3   7      250.15      316.39     27.14 o 
   1   4   7        0.93       10.41      6.55 o 
   2   4   7      269.53      271.23     13.76 o 
   3   4   7      293.49      276.16     15.95 o 
   4   4   7      186.26      210.73     19.25 o 
   5   4   7      207.17      228.98     23.15 o 
   6   4   7       27.58       42.81     23.26 o 
   7   4   7       17.09       20.13     21.00 o 
   8   4   7      456.21      476.20     31.84 o 
   9   4   7      243.83      231.19     36.75 o 
  10   4   7       83.71       35.42     13.31 o 
  11   4   7      251.05      294.66     23.56 o 
  12   4   7       37.54       19.61     14.94 o 
   0   5   7       87.07       93.50     14.96 o 
   1   5   7       66.00       77.15     10.14 o 
   2   5   7      346.08      301.49     20.30 o 
   3   5   7       59.93       52.35     11.38 o 
   4   5   7      273.58      301.61     19.08 o 
   5   5   7      142.11      149.18     18.15 o 
   6   5   7      113.95       81.50     17.72 o 
   7   5   7      108.75       81.60     26.47 o 
   8   5   7       53.17       72.26     17.84 o 
   9   5   7       12.91        9.78     17.50 o 
  10   5   7      251.83      257.77     20.98 o 
  11   5   7       75.65       88.52     16.81 o 
  12   5   7       74.55       58.97     17.80 o 
   1   6   7       49.92       44.34      8.20 o 
   2   6   7      185.12      195.30     21.54 o 
   3   6   7      272.67      253.12     15.00 o 
   4   6   7      103.40      114.09     16.37 o 
   5   6   7      250.89      251.31     18.13 o 
   6   6   7      119.35      137.97     36.33 o 
   7   6   7       26.26       30.17     12.05 o 
   8   6   7      163.94      157.61     18.05 o 
   9   6   7       41.79       18.09     13.49 o 
  10   6   7      267.14      293.07     20.28 o 
  11   6   7       36.23       32.02     12.12 o 
  12   6   7        4.61       -6.77      9.78 o 
   0   7   7       62.62       78.75     11.92 o 
   1   7   7      151.94      150.73     11.04 o 
   2   7   7     1285.33     1242.18     35.25 o 
   3   7   7      363.85      311.43     16.35 o 
   4   7   7      707.83      691.29     27.44 o 
   5   7   7      234.74      241.52     24.01 o 
   6   7   7       72.97       87.24     13.73 o 
   7   7   7      131.03      104.22     17.65 o 
   8   7   7       11.38       18.66     11.76 o 
   9   7   7       33.49       16.17     12.09 o 
  10   7   7       42.97       62.32     15.58 o 
  11   7   7       27.16       37.92     12.27 o 
  12   7   7      267.51      304.69     19.61 o 
   1   8   7      114.67      110.54      9.38 o 
   2   8   7      482.88      487.10     23.33 o 
   3   8   7      509.72      527.36     20.73 o 
   4   8   7       16.19        9.42     11.91 o 
   5   8   7      541.91      589.36     26.69 o 
   6   8   7      319.97      281.40     20.16 o 
   7   8   7      126.57      106.58     19.56 o 
   8   8   7      692.81      719.07     31.96 o 
   9   8   7       29.61       31.48     12.85 o 
  10   8   7      106.22      111.36     19.72 o 
  11   8   7       57.82       47.64     13.17 o 
  12   8   7       15.80        5.57     11.59 o 
   0   9   7      160.94      122.51     13.96 o 
   1   9   7      301.12      276.76     12.89 o 
   2   9   7        5.91        9.34      8.02 o 
   3   9   7      442.53      409.44     18.79 o 
   4   9   7       64.55       52.29     13.76 o 
   5   9   7      231.35      231.18     24.67 o 
   6   9   7      684.66      661.84     29.16 o 
   7   9   7      415.80      409.78     24.43 o 
   8   9   7        6.17       10.76     11.82 o 
   9   9   7       77.45       77.54     15.75 o 
  10   9   7      105.80      123.64     18.23 o 
  11   9   7       38.93       53.18     13.62 o 
   1  10   7      110.13      108.55     13.43 o 
   2  10   7      147.58      141.11     12.52 o 
   3  10   7       86.04       89.91     12.54 o 
   4  10   7      244.32      250.49     24.83 o 
   5  10   7      478.94      435.79     31.32 o 
   6  10   7       24.06       33.98     16.00 o 
   7  10   7       83.35       70.09     19.05 o 
   8  10   7      605.06      690.49     31.27 o 
   9  10   7      101.41       94.86     16.31 o 
  10  10   7        7.98        1.15     12.56 o 
  11  10   7        6.14        8.90     11.84 o 
   0  11   7     1049.23     1013.78     34.19 o 
   1  11   7       10.95        6.24      7.34 o 
   2  11   7      470.98      446.52     18.16 o 
   3  11   7      766.64      732.63     22.80 o 
   4  11   7      173.67      125.93     19.02 o 
   5  11   7       15.93       11.89     38.06 o 
   6  11   7      245.98      246.30     26.41 o 
   7  11   7      173.08      160.19     52.63 o 
   8  11   7       24.26       27.07     24.79 o 
   9  11   7       24.91       15.33     17.10 o 
  10  11   7       55.91       68.64     21.78 o 
  11  11   7       19.70       28.38     14.67 o 
   1  12   7      199.91      224.14     13.94 o 
   2  12   7       53.28       45.51      9.27 o 
   3  12   7       98.27      100.85     12.52 o 
   4  12   7      139.49      124.83     16.01 o 
   5  12   7      168.07      160.60     18.30 o 
   6  12   7      296.03      290.50     23.08 o 
   7  12   7      303.22      290.61     29.17 o 
   8  12   7      241.84      261.42     28.52 o 
   9  12   7      226.71      227.43     27.75 o 
  10  12   7      169.68      154.35     25.51 o 
  11  12   7       12.23        4.59     13.60 o 
   0  13   7      489.23      475.41     29.92 o 
   1  13   7      170.94      175.81     15.49 o 
   2  13   7       91.84       92.40     10.96 o 
   3  13   7      109.73      124.59     13.53 o 
   4  13   7      376.79      365.45     23.71 o 
   5  13   7       56.97       58.74     13.73 o 
   6  13   7      329.87      324.24     23.99 o 
   7  13   7       91.79      107.91     17.15 o 
   8  13   7      100.42       98.44     29.01 o 
   9  13   7      198.02      203.73     27.27 o 
  10  13   7       62.48        4.81     16.60 o 
   1  14   7      566.34      577.68     31.92 o 
   2  14   7       42.28       48.95     12.49 o 
   3  14   7        0.17        8.82      9.23 o 
   4  14   7       11.20        1.31     10.45 o 
   5  14   7      485.13      511.54     28.16 o 
   6  14   7       18.84       27.31     13.06 o 
   7  14   7       64.08       54.37     14.57 o 
   8  14   7      262.38      276.77     29.54 o 
   9  14   7      175.51      195.51     32.57 o 
  10  14   7       58.67      103.86     22.87 o 
   0  15   7      174.33      162.28     23.99 o 
   1  15   7      585.34      528.52     25.21 o 
   2  15   7       22.88       11.61      9.79 o 
   3  15   7       27.64       13.30      9.42 o 
   4  15   7       28.10       19.70     12.39 o 
   5  15   7      192.65      215.69     21.03 o 
   6  15   7        8.29        0.89     12.40 o 
   7  15   7      191.60      196.12     25.69 o 
   8  15   7        4.92       -5.58     14.55 o 
   9  15   7       64.13       78.05     21.65 o 
   1  16   7       52.37       42.05     10.90 o 
   2  16   7       68.19       53.94     15.65 o 
   3  16   7       13.14       -0.14      9.51 o 
   4  16   7       23.42       25.66     12.95 o 
   5  16   7      266.44      271.58     31.32 o 
   6  16   7       10.75       17.78     16.32 o 
   7  16   7      199.76      205.15     26.95 o 
   8  16   7       97.10       85.76     22.72 o 
   9  16   7      120.96      125.14     24.49 o 
   0  17   7      157.02      120.53     15.76 o 
   1  17   7       48.82       37.41     11.08 o 
   2  17   7       56.70       43.55     11.68 o 
   3  17   7       44.69       42.66     11.97 o 
   4  17   7      109.18       84.59     15.93 o 
   5  17   7      138.16      128.82     21.90 o 
   6  17   7      202.26      200.75     25.84 o 
   7  17   7      109.49       96.06     22.06 o 
   8  17   7        7.04      -13.07     14.90 o 
   1  18   7      122.71      126.86     14.67 o 
   2  18   7        8.92        1.60      9.89 o 
   3  18   7       52.27       85.49     13.61 o 
   4  18   7      146.19      190.35     24.74 o 
   5  18   7      200.96      194.69     25.42 o 
   6  18   7      361.47      302.38     50.29 o 
   7  18   7        7.82        1.27     15.52 o 
   8  18   7      156.16      201.64     27.90 o 
   0  19   7       96.24       56.53     26.73 o 
   1  19   7      143.47      131.89     17.63 o 
   2  19   7        5.08       -8.57      9.33 o 
   3  19   7      290.28      235.59     20.59 o 
   4  19   7      130.64      127.83     35.03 o 
   5  19   7       12.73        4.44     19.07 o 
   6  19   7       85.43       73.54     20.86 o 
   7  19   7       97.79      131.75     35.57 o 
   1  20   7       43.56       19.12     15.82 o 
   2  20   7        8.36       -7.80     23.36 o 
   3  20   7       20.84       17.59     12.43 o 
   4  20   7      148.72      138.13     23.39 o 
   5  20   7       13.78        8.95     15.66 o 
   6  20   7       46.90       36.31     33.51 o 
   1  21   7      319.35      242.26     34.89 o 
   2  21   7       91.06       91.88     28.31 o 
   3  21   7      199.74      171.86     33.28 o 
   4  21   7       22.67      -22.34     13.17 o 
   5  21   7      111.75      148.12     29.47 o 
   1  22   7       25.92       59.18     24.24 o 
   2  22   7       46.57       57.56     25.72 o 
   3  22   7      136.19      161.37     33.29 o 
   0   0   8     1219.50     1142.08     64.29 o 
   2   0   8       96.06       75.94     21.10 o 
   8   0   8      488.35      448.77     50.62 o 
  10   0   8       55.29       51.89     19.84 o 
   1   1   8       19.34       25.21     10.15 o 
   2   1   8      352.93      353.49     20.86 o 
   5   1   8       51.50       71.80     24.77 o 
   6   1   8      157.57      164.12     33.50 o 
   7   1   8       74.12      123.45     32.14 o 
   8   1   8      396.91      401.81     48.75 o 
   9   1   8       92.30       95.28     21.68 o 
  10   1   8       91.37      130.18     19.60 o 
  11   1   8       73.47       78.56     15.41 o 
   0   2   8      717.70      736.35     35.16 o 
   1   2   8      391.39      374.29     18.66 o 
   2   2   8      169.56      165.23     13.68 o 
   3   2   8      135.70      116.58     14.76 o 
   4   2   8      306.64      286.79     37.19 o 
   5   2   8      136.26      143.06     30.31 o 
   6   2   8      324.74      378.06     44.19 o 
   7   2   8       32.45       26.59     22.34 o 
   8   2   8       11.31        9.54     22.35 o 
   9   2   8       18.69       33.42     16.65 o 
  10   2   8      211.84      305.73     30.42 o 
  11   2   8       11.33       12.97     12.09 o 
   1   3   8       77.65       91.17     11.57 o 
   2   3   8       98.63       97.99     13.95 o 
   3   3   8       77.93       93.12     13.61 o 
   4   3   8      134.98      121.92     20.28 o 
   5   3   8      101.61       99.39     35.34 o 
   6   3   8       22.80       35.47     22.76 o 
   7   3   8      302.28      233.39     39.06 o 
   8   3   8      108.82      105.55     32.11 o 
   9   3   8      161.63      149.95     24.30 o 
  10   3   8       34.59       20.77     16.17 o 
  11   3   8      107.10      129.03     31.96 o 
   0   4   8       12.28        6.42     11.54 o 
   1   4   8      236.19      253.45     32.01 o 
   2   4   8      265.44      257.03     22.96 o 
   3   4   8      219.70      197.90     17.56 o 
   4   4   8        0.48       12.87     13.01 o 
   5   4   8      239.64      276.51     34.01 o 
   6   4   8      375.02      346.97     49.82 o 
   7   4   8        7.33       25.46     15.51 o 
   8   4   8       69.95      105.79     21.82 o 
   9   4   8       42.42       68.98     20.19 o 
  10   4   8       31.23       46.78     18.22 o 
  11   4   8        2.02       10.41     17.44 o 
   1   5   8      133.89      132.82     12.91 o 
   2   5   8      276.83      322.45     23.62 o 
   3   5   8       51.23       47.35     12.10 o 
   4   5   8      323.82      319.45     20.95 o 
   5   5   8      139.96      123.34     20.69 o 
   6   5   8      230.34      280.96     27.84 o 
   7   5   8      138.03      170.96     25.48 o 
   8   5   8       73.56       88.27     23.24 o 
   9   5   8       44.68       62.52     21.27 o 
  10   5   8      109.79       94.26     17.60 o 
   0   6   8      955.75     1028.59     42.55 o 
   1   6   8        6.88       10.05      8.39 o 
   2   6   8      419.65      389.79     22.94 o 
   3   6   8      229.76      219.88     18.59 o 
   4   6   8      127.47      126.66     15.64 o 
   5   6   8       89.74       75.32     18.64 o 
   6   6   8      249.43      295.08     60.73 o 
   7   6   8       22.08       25.22     12.54 o 
   8   6   8       94.22       75.53     15.34 o 
   9   6   8       68.44       93.16     20.42 o 
  10   6   8      120.58      100.85     15.42 o 
   1   7   8       69.36       49.17     10.43 o 
   2   7   8      616.29      599.41     27.68 o 
   3   7   8       86.69      105.27     19.18 o 
   4   7   8       55.44       63.95     13.26 o 
   5   7   8      164.66      145.02     21.93 o 
   6   7   8       47.80       49.60     14.13 o 
   7   7   8       44.53       50.60     18.67 o 
   8   7   8      248.39      243.43     22.07 o 
   9   7   8       74.89       71.41     16.66 o 
  10   7   8      127.23      167.08     21.26 o 
   0   8   8       74.65       79.20     13.86 o 
   1   8   8      389.70      390.60     17.72 o 
   2   8   8      338.78      396.48     23.37 o 
   3   8   8      614.80      605.61     36.80 o 
   4   8   8      429.12      394.11     23.53 o 
   5   8   8      428.54      358.95     30.61 o 
   6   8   8      100.86      101.12     29.06 o 
   7   8   8      112.43       86.53     20.36 o 
   8   8   8        1.04        8.62     12.51 o 
   9   8   8       66.48       59.37     16.25 o 
  10   8   8       57.87       60.36     20.00 o 
   1   9   8       43.77       51.12      9.66 o 
   2   9   8       23.56       14.65      8.94 o 
   3   9   8       87.14       99.43     15.16 o 
   4   9   8       25.86        6.51     10.44 o 
   5   9   8      236.00      260.29     78.03 o 
   6   9   8      216.87      152.16     24.11 o 
   7   9   8       10.23       10.72     15.60 o 
   8   9   8      169.96      171.52     26.54 o 
   9   9   8       43.83       85.32     21.43 o 
  10   9   8       25.48       -1.57     22.92 o 
   0  10   8      224.98      232.22     23.63 o 
   1  10   8      260.20      250.15     15.15 o 
   2  10   8      173.03      153.91     16.61 o 
   3  10   8      167.88      181.57     23.46 o 
   4  10   8       27.09       36.04     15.51 o 
   5  10   8      113.25      141.25     22.83 o 
   6  10   8       15.30        4.87     25.67 o 
   7  10   8      161.32      197.92     28.31 o 
   8  10   8       12.66       22.74     16.47 o 
   9  10   8      105.67      102.17     31.61 o 
   1  11   8      173.26      175.28     13.59 o 
   2  11   8        5.38        4.85      9.24 o 
   3  11   8       14.48        6.74      9.32 o 
   4  11   8      438.18      527.92     65.09 o 
   5  11   8       45.31       56.01     14.54 o 
   6  11   8      291.66      236.12     27.00 o 
   7  11   8       79.06       68.17     20.28 o 
   8  11   8      209.94      197.14     28.04 o 
   9  11   8       41.63       42.28     19.20 o 
   0  12   8      212.27      241.41     26.69 o 
   1  12   8       59.48       68.92     10.96 o 
   2  12   8      108.93       80.95     11.76 o 
   3  12   8      136.93      153.53     19.09 o 
   4  12   8      405.89      408.75     26.26 o 
   5  12   8        2.69       16.65     12.69 o 
   6  12   8      188.39      176.45     25.24 o 
   7  12   8       35.80       54.51     18.40 o 
   8  12   8       31.93       -6.67     15.85 o 
   9  12   8       39.47       32.56     19.34 o 
   1  13   8       56.99       41.11     10.24 o 
   2  13   8      151.61      138.05     13.08 o 
   3  13   8       70.60       79.23     15.59 o 
   4  13   8      125.68      121.35     22.59 o 
   5  13   8      113.64       96.77     20.61 o 
   6  13   8        1.43       -1.61     26.31 o 
   7  13   8      123.09      110.68     22.91 o 
   8  13   8       91.85       86.46     52.86 o 
   0  14   8       40.93       29.19     15.80 o 
   1  14   8      301.02      278.37     16.87 o 
   2  14   8      171.44      173.57     14.48 o 
   3  14   8      283.79      282.48     23.16 o 
   4  14   8       22.67       26.04     15.56 o 
   5  14   8       67.96       95.18     23.63 o 
   6  14   8       59.26       46.96     19.11 o 
   7  14   8       17.01       20.25     24.63 o 
   8  14   8        1.74        3.70     26.85 o 
   1  15   8       61.34       48.15     10.95 o 
   2  15   8       36.01       30.61     11.73 o 
   3  15   8       36.60       40.45     14.10 o 
   4  15   8       53.87       66.19     19.49 o 
   5  15   8      134.87      129.45     23.37 o 
   6  15   8       21.61       26.67     17.67 o 
   7  15   8      150.50      205.29     67.44 o 
   0  16   8       14.54       -5.92     13.07 o 
   1  16   8      138.51      132.25     23.35 o 
   2  16   8       28.38       30.82     13.01 o 
   3  16   8       61.09       34.19     28.81 o 
   4  16   8        7.26       -8.56     13.99 o 
   5  16   8       32.52       39.95     23.56 o 
   6  16   8        3.81       10.77     17.14 o 
   1  17   8      194.45      238.57     26.93 o 
   2  17   8      107.22       64.11     16.63 o 
   3  17   8       22.57       21.65     16.22 o 
   4  17   8        2.31      -10.70     14.10 o 
   5  17   8       64.12       85.77     21.98 o 
   6  17   8       64.76       31.10     18.12 o 
   1  18   8       21.93       22.63     22.30 o 
   2  18   8       97.31       75.47     15.86 o 
   3  18   8       68.17       46.54     18.24 o 
   4  18   8      162.08      150.26     53.17 o 
   2  19   8       72.99       71.83     19.15 o 
   3  19   8        0.43      -12.50     13.97 o 
   2   0   9      188.21      245.30     36.63 o 
   6   0   9      547.59      625.72     57.55 o 
   8   0   9      285.04      305.93     47.19 o 
   0   1   9       60.61       81.32     17.55 o 
   1   1   9      103.33       70.67     10.63 o 
   2   1   9      211.76      220.71     20.05 o 
   3   1   9       58.14       46.20     16.79 o 
   4   1   9      392.26      387.36     31.91 o 
   5   1   9       20.59       58.34     25.42 o 
   6   1   9      102.57      118.13     32.45 o 
   7   1   9        6.94       10.05     16.91 o 
   8   1   9       79.43      137.63     27.37 o 
   9   1   9       62.90       98.41     30.52 o 
   1   2   9        3.90       18.05      9.13 o 
   2   2   9       77.10       64.80     13.77 o 
   3   2   9       13.47        3.45     13.39 o 
   4   2   9       99.17      160.27     25.33 o 
   5   2   9      103.61      132.72     34.70 o 
   6   2   9       55.46       82.47     20.26 o 
   7   2   9      101.12      108.08     32.76 o 
   8   2   9       54.22       71.57     22.12 o 
   9   2   9       87.97      108.85     19.46 o 
   0   3   9      516.62      514.35     33.26 o 
   1   3   9        6.05       15.53     10.90 o 
   2   3   9       18.13       18.32     11.09 o 
   3   3   9      121.57       96.11     28.14 o 
   4   3   9       70.45       99.55     26.49 o 
   5   3   9       98.20      107.63     21.59 o 
   6   3   9      232.26      266.53     36.77 o 
   7   3   9       30.35       56.44     27.05 o 
   8   3   9        5.64       13.86     15.66 o 
   1   4   9       27.32       34.52     12.10 o 
   2   4   9       75.58       66.44     13.91 o 
   3   4   9       24.71       29.64     14.90 o 
   4   4   9       55.99       47.60     17.22 o 
   5   4   9      107.89      114.52     21.53 o 
   6   4   9        2.40       -8.04     14.54 o 
   7   4   9      194.28      212.55     28.23 o 
   8   4   9       89.97       86.87     17.70 o 
   0   5   9      741.38      870.33     60.12 o 
   1   5   9       85.25       84.99     14.78 o 
   2   5   9      449.85      434.44     25.38 o 
   3   5   9      225.98      217.35     25.37 o 
   4   5   9      120.86      121.38     21.64 o 
   5   5   9       44.13       31.81     16.59 o 
   6   5   9      183.70      142.57     24.61 o 
   7   5   9       19.37        3.75     21.09 o 
   8   5   9        1.74       -8.66     12.31 o 
   1   6   9      113.45      122.18     16.41 o 
   2   6   9       90.48       96.01     22.26 o 
   3   6   9       44.67       66.34     14.41 o 
   4   6   9      454.02      483.34     35.37 o 
   5   6   9       40.28       61.71     24.98 o 
   6   6   9       66.36       50.53     18.92 o 
   7   6   9       45.90       45.08     18.97 o 
   8   6   9        6.47       32.88     17.95 o 
   0   7   9      118.98       67.85     25.35 o 
   1   7   9      124.43      114.05     16.22 o 
   2   7   9       20.18       28.45     12.34 o 
   3   7   9      148.27      128.06     19.82 o 
   4   7   9       10.56        2.68     14.88 o 
   5   7   9       13.53        6.08     19.23 o 
   6   7   9      407.92      398.52     35.23 o 
   7   7   9       36.39       73.36     20.65 o 
   8   7   9        5.21       -2.21     16.37 o 
   1   8   9       36.29       49.50     13.37 o 
   2   8   9      174.27      187.43     16.56 o 
   3   8   9        6.64       15.89     12.03 o 
   4   8   9       80.18      116.16     42.79 o 
   5   8   9       12.64       12.79     17.85 o 
   6   8   9       65.84       37.06     18.68 o 
   7   8   9      146.50      139.64     63.70 o 
   0   9   9       15.28        3.77     13.66 o 
   1   9   9      355.59      353.87     31.98 o 
   2   9   9       74.92       73.57     12.95 o 
   3   9   9      332.70      398.97     35.09 o 
   4   9   9       23.80       51.15     20.31 o 
   5   9   9       61.87       33.36     17.86 o 
   6   9   9       28.78       32.68     18.65 o 
   7   9   9       79.22       27.72     18.66 o 
   1  10   9       63.10       48.38     14.28 o 
   2  10   9      174.60      196.72     16.98 o 
   3  10   9      143.24      138.92     15.67 o 
   4  10   9       36.66       45.71     18.78 o 
   5  10   9      291.76      346.79     41.18 o 
   6  10   9       26.61       31.50     19.59 o 
   7  10   9       78.27       72.41     22.09 o 
   0  11   9       62.18       71.62     21.12 o 
   1  11   9       94.13       89.27     16.79 o 
   2  11   9      132.03      133.32     18.31 o 
   3  11   9       38.41       30.99     13.00 o 
   4  11   9      187.39      160.61     81.32 o 
   5  11   9      209.24      170.22     25.87 o 
   6  11   9       23.38       29.24     18.19 o 
   1  12   9      105.22      104.32     34.78 o 
   2  12   9      164.62      162.17     19.56 o 
   3  12   9       51.19       36.44     17.35 o 
   4  12   9       39.37       38.40     18.29 o 
   5  12   9        3.93       28.13     29.20 o 
   6  12   9        3.42        4.57     16.51 o 
   0  13   9       98.13       73.14     19.52 o 
   1  13   9      116.58      123.86     21.50 o 
   2  13   9      242.42      247.55     27.07 o 
   3  13   9       39.98       18.51     29.13 o 
   4  13   9        3.97       23.64     17.11 o 
   5  13   9        2.35      -11.66     15.13 o 
   1  14   9      148.10      114.06     20.76 o 
   2  14   9        6.42        6.35     13.36 o 
   3  14   9       24.48       24.74     17.72 o 
   4  14   9       75.24       90.30     42.98 o 
   0  15   9       32.27       18.76     22.10 o 
   1  15   9       24.09       28.49     15.76 o 
   2  15   9       74.51       65.16     28.30 o 
   3  15   9      138.84      121.87     35.27 o 
   0   0  10      179.05      181.99     34.71 o 
   2   0  10       40.21       50.54     23.69 o 
   4   0  10      277.02      295.12     44.63 o 
   1   1  10       48.43       48.74     17.61 o 
   2   1  10       54.81       68.30     15.48 o 
   3   1  10       16.60       16.40     10.84 o 
   4   1  10       56.69       56.47     13.61 o 
   5   1  10       29.10       40.97     13.49 o 
   0   2  10       21.48       44.67     23.24 o 
   1   2  10      115.70       98.54     20.83 o 
   2   2  10       30.01       54.15     22.57 o 
   3   2  10       32.02       29.82     13.91 o 
   4   2  10       48.70       37.95     17.26 o 
   5   2  10       36.50       43.68     18.77 o 
   1   3  10       57.71       55.39     18.22 o 
   2   3  10      117.02       96.96     16.36 o 
   3   3  10        5.93      -11.36     13.33 o 
   4   3  10       41.67       32.58     39.20 o 
   5   3  10      132.23      151.44     25.55 o 
   0   4  10       49.96       16.13     22.73 o 
   1   4  10      101.18       91.58     16.67 o 
   2   4  10       39.31       56.61     26.37 o 
   3   4  10       60.21       59.62     32.58 o 
   4   4  10      370.89      367.96     33.59 o 
   5   4  10      176.31      186.00     27.52 o 
   1   5  10       69.73       53.30     18.65 o 
   2   5  10       25.30       22.12     22.01 o 
   3   5  10       31.91       40.58     17.67 o 
   4   5  10        8.76       23.38     18.02 o 
   0   6  10       34.14       16.78     21.51 o 
   1   6  10       42.76       61.96     18.74 o 
   2   6  10      153.40      148.30     34.63 o 
   3   6  10       19.90       21.37     17.02 o 
   4   6  10      311.64      336.74     33.19 o 
   1   7  10       72.49       71.71     20.00 o 
   2   7  10       31.48       39.49     26.05 o 
   3   7  10       69.00       55.39     25.82 o 
   0   8  10       13.63       38.97     23.65 o 
   1   8  10       46.55       38.16     30.93 o 
   2   8  10       28.64       48.91     21.14 o 
   3   8  10      306.50      293.94     30.86 o 
   1   9  10       40.82        8.66     16.43 o 
   2   9  10       67.87       37.38     17.71 o 
                                                 
